# Supplementary material for: Poor shoot and leaf growth in Huanglongbing-affected sweet orange is associated with increased investment in defenses
Source: Front Plant Sci. 2023 Dec 19;14:1305815. doi: 10.3389/fpls.2023.1305815 (PMC10766359; doi:10.3389/fpls.2023.1305815)
Supplement: Supplementary file 1 [file Table_1.xlsx]

## Sheet: Supplemental Table S4-1
RNAseq analysis based on the Citrus sinensis genome from JGI
	Raw-reads		Clean_reads
Sample name	R1	R2	R1	R2	Uniq_mapped	%_Uniq_mapped	Mapped_multiple_loci	Mapped_transcripts	Total_splices	%_Unmapped
1-HLY1-5th-day	44872878	44872878	44856680	44856680	34917187	0.7784	0.0113	22019	30626605	0.2103
1-HLY1-V1-V2	35975101	35975101	35963150	35963150	27484857	0.7643	0.0114	21782	23834240	0.2243
2-HLY2-5th-day	46130497	46130497	46115545	46115545	36465983	0.7908	0.0116	21758	32024463	0.1976
2-HLY2-V1-V2	42179460	42179460	42161805	42161805	33298384	0.7898	0.0107	21412	31473810	0.1995
3-HLY3-5th-day	39634051	39634051	39619388	39619388	30655792	0.7738	0.0108	21849	27093311	0.2154
3-HLY3-V1-V2	49798378	49798378	49781504	49781504	38766441	0.7787	0.0104	21371	34960803	0.2109
4-HLY4-5th-day	38707141	38707141	38686281	38686281	30932265	0.7996	0.0117	21899	27097238	0.1887
4-HLY4-V1-V2	42367258	42367258	42348042	42348042	33726242	0.7964	0.0108	21287	31058921	0.1928
5-HLB1-5th-day	40255670	40255670	40242145	40242145	31333209	0.7786	0.0117	21961	27467326	0.2097
5-HLB1-V1-V2	51152748	51152748	51131494	51131494	40550741	0.7931	0.0107	21717	34957806	0.1962
6-HLB1-V1-V2	39667303	39667303	39650366	39650366	30876963	0.7787	0.0111	21273	25585679	0.2102
6-HLB2-5th-day	38284732	38284732	38269824	38269824	31295023	0.8177	0.0108	21328	29641536	0.1714
7-HLB1-V1-V2	46121820	46121820	46105103	46105103	35658631	0.7734	0.0105	21867	31900969	0.216
7-HLB3-5th-day	49828993	49828993	49808787	49808787	39063226	0.7843	0.012	22079	34041005	0.2037
8-HLB1-V1-V2	33467799	33467799	33449313	33449313	25553255	0.7639	0.0108	21216	21235667	0.2252
8-HLB4-5th-day	51135804	51135804	51114648	51114648	40942607	0.801	0.0118	22127	36454270	0.1871

## Sheet: Stage T2 (Buds at D5)
Stage T2 (Buds at D5)
RNAseq analysis based on the Citrus sinenesis genome (from JGI database)
The total genes with padj<=0.01: 461
The total genes with padj<=0.05: 909
					Control(mapped reads)				Treatment (mapped reads)
GeneID	BaseMean	log2FoldChange	p_value	p_adj	1-HLY1-5th-day	2-HLY2-5th-day	3-HLY3-5th-day	4-HLY4-5th-day	5-HLB1-5th-day	6-HLB2-5th-day	7-HLB3-5th-day	8-HLB4-5th-day	PFAM_ID	Panther_ID	KOG_ID	KEGG_search	KEGG_Orthology	Gene_GO_term	Arabidopsis_ID	Arabidopsis_symbol	Arabidopsis_def
orange1.1g012291m.g	2602.96	-1.50777	6.93934e-29	1.38308e-24	4467	3531	3225	3702	1263	1307	1457	1602		PTHR34043,PTHR34043:SF1		3.1.1.32,3.1.1.3			AT1G10740.4		alpha/beta-Hydrolases superfamily protein
orange1.1g019411m.g	4775.55	-1.34071	6.38687e-24	6.36484e-20	6823	7751	6653	5337	2391	2491	3278	3140	PF01536	PTHR11570,PTHR11570:SF4	KOG0788	4.1.1.50	K01611	GO:0008295,GO:0006597,GO:0004014	AT3G25570.1		Adenosylmethionine decarboxylase family protein
orange1.1g029075m.g	1988.32	-2.01586	3.011e-21	2.00041e-17	2361	3432	3288	3165	729	528	1037	1080	PF00226	PTHR24078,PTHR24078:SF188					AT2G20560.1		DNAJ heat shock family protein
orange1.1g030672m.g	2617.26	4.54771	9.13381e-20	4.55115e-16	285	244	115	199	4030	1247	8494	8827	PF00582	PTHR31964,PTHR31964:SF52				GO:0006950	AT3G62550.1		Adenine nucleotide alpha hydrolases-like superfamily protein
orange1.1g003267m.g	741.975	2.28111	1.24242e-19	4.95254e-16	334	251	167	237	793	1190	1554	1679	PF03461,PF00270,PF00271	PTHR14025,PTHR14025:SF21	KOG0331,KOG0327	3.6.4.12		GO:0006281,GO:0005524,GO:0003676	AT3G02060.1		DEAD/DEAH box helicase, putative
orange1.1g028325m.g	847.99	4.07448	1.96902e-19	6.54075e-16	155	73	73	71	713	897	2667	2887		PTHR36345,PTHR36345:SF1					AT2G15890.1	MEE14	maternal effect embryo arrest 14
orange1.1g003436m.g	425.917	-1.26673	2.73944e-18	6.82497e-15	641	577	572	539	193	201	310	363	PF11721,PF07714	PTHR27003,PTHR27003:SF69	KOG1187	2.7.11.1		GO:0006468,GO:0004672	AT3G46290.1	HERK1	hercules receptor kinase 1
orange1.1g031799m.g	340.33	-1.9719	2.5649e-18	6.82497e-15	554	499	589	447	133	156	137	139	PF04043	PTHR31080,PTHR31080:SF23				GO:0004857	AT3G17130.1		Plant invertase/pectin methylesterase inhibitor superfamily protein
orange1.1g048246m.g	1391.74	-2.33853	3.7038e-18	8.20227e-15	2204	2852	2498	1472	341	329	714	590		PTHR10015,PTHR10015:SF169			K09419		AT4G11660.1	AT-HSFB2B,HSFB2B	winged-helix DNA-binding transcription factor family protein
orange1.1g039582m.g	26935	-1.36037	1.89634e-17	3.436e-14	37881	43294	36230	32865	17635	12045	16798	16192	PF01536	PTHR11570,PTHR11570:SF6	KOG0788	4.1.1.50	K01611	GO:0008295,GO:0006597,GO:0004014	AT3G02470.4	SAMDC	S-adenosylmethionine decarboxylase
orange1.1g047651m.g	4210.55	1.3409	1.81448e-17	3.436e-14	2912	2078	2362	1884	5598	4688	7299	8003		PTHR31618,PTHR31618:SF7	KOG4629				AT1G78610.1	MSL6	mechanosensitive channel of small conductance-like 6
orange1.1g014903m.g	8168.45	-1.81564	2.49992e-17	4.15217e-14	8890	13390	14402	12054	3280	3327	4139	4356	PF00684,PF01556	PTHR24078,PTHR24078:SF237	KOG0712			GO:0051082,GO:0031072	AT5G22060.1	ATJ2,J2	DNAJ homologue 2
orange1.1g024678m.g	2891.06	-1.59648	4.71689e-17	7.23171e-14	4826	4646	3201	4231	1559	907	1840	1796	PF02544	PTHR10556,PTHR10556:SF35	KOG1638	1.3.1.22		GO:0016627,GO:0016021,GO:0006629,GO:0005737	AT5G16010.1		3-oxo-5-alpha-steroid 4-dehydrogenase family protein
orange1.1g029070m.g	1862.54	1.8218	5.15199e-17	7.33459e-14	902	1000	655	650	2191	3241	3395	3170	PF00412	PTHR24206,PTHR24206:SF35	KOG1700		K09377	GO:0008270	AT1G10200.1	WLIM1	GATA type zinc finger transcription factor family protein
orange1.1g046468m.g	1944.19	-2.32201	6.55116e-17	8.70475e-14	2519	4141	3698	2175	443	541	834	960	PF02179	PTHR33322,PTHR33322:SF6				GO:0051087	AT1G12060.1	ATBAG5,BAG5	BCL-2-associated athanogene 5
orange1.1g011625m.g	566.812	1.59949	1.03853e-16	1.29369e-13	272	355	234	234	656	821	867	1254	PF00643	PTHR31717,PTHR31717:SF3				GO:0008270,GO:0005622	AT1G28050.1		B-box type zinc finger protein with CCT domain
orange1.1g033805m.g	175.057	7.09332	2.7005e-16	3.1661e-13	5	2	1	2	175	47	761	621		PTHR33676
orange1.1g018188m.g	5142.47	3.97349	3.35015e-16	3.70955e-13	683	1010	293	454	6829	3380	16481	16664	PF01946	PTHR10617,PTHR10617:SF115	KOG2960		K03146		AT5G54770.1	THI1,THI4,TZ	thiazole biosynthetic enzyme, chloroplast (ARA6) (THI1) (THI4)
orange1.1g014331m.g	8088	1.23138	4.09922e-16	4.30008e-13	5827	5043	3868	4093	9695	8367	14636	15807	PF00076	PTHR24012	KOG0106		K12893	GO:0003676	AT4G25500.1	AT-SRP40,ATRSP35,ATRSP40,RSP35	arginine/serine-rich splicing factor 35
orange1.1g031987m.g	330.623	1.71901	5.29902e-16	5.28074e-13	150	147	146	151	367	564	529	649	PF05899	PTHR33271,PTHR33271:SF6			K06995		AT4G10300.1		RmlC-like cupins superfamily protein
orange1.1g001795m.g	1774.61	1.82643	4.52533e-15	4.29497e-12	904	954	554	644	1983	1985	3807	4206	PF14700,PF00940	PTHR10102,PTHR10102:SF1		2.7.7.6		GO:0006351,GO:0003899,GO:0003677	AT2G24120.1	PDE319,SCA3	DNA/RNA polymerases superfamily protein
orange1.1g017310m.g	1409.18	-0.936807	9.91589e-15	8.98334e-12	1653	1842	1783	1850	881	858	1147	1166		PTHR35490,PTHR35490:SF1					AT3G50910.1
orange1.1g028912m.g	250.795	0.948137	1.19853e-14	1.0386e-11	169	170	155	168	280	292	387	433	PF15011	PTHR37904,PTHR37904:SF1					AT5G43822.1		Pentatricopeptide repeat (PPR) superfamily protein
orange1.1g020298m.g	579.165	-1.33077	1.60739e-14	1.33487e-11	801	855	869	678	283	228	438	463	PF00641,PF01694	PTHR12917,PTHR12917:SF18	KOG2632	3.4.21.105	K09651	GO:0008270,GO:0016021,GO:0004252	AT3G17611.1	ATRBL14,RBL14	RHOMBOID-like protein 14
orange1.1g036950m.g	404.847	-2.44465	1.88785e-14	1.50507e-11	428	584	793	793	102	89	191	155	PF13414,PF00254	PTHR10516,PTHR10516:SF324	KOG0543	5.2.1.8		GO:0006457	AT5G48570.1	ATFKBP65,FKBP65,ROF2	FKBP-type peptidyl-prolyl cis-trans isomerase family protein
orange1.1g040581m.g	758.112	2.59345	4.06726e-14	3.11787e-11	205	158	206	256	657	992	1894	2143	PF14543,PF14541	PTHR13683,PTHR13683:SF379	KOG1339	3.4.23.12		GO:0006508,GO:0004190	AT5G19120.1		Eukaryotic aspartyl protease family protein
orange1.1g006334m.g	1297.97	-1.51366	4.76375e-14	3.39094e-11	2170	1913	1902	1472	815	445	760	810	PF13418,PF13415	PTHR23244,PTHR23244:SF294	KOG0379				AT1G18610.1		Galactose oxidase/kelch repeat superfamily protein
orange1.1g041721m.g	212.059	1.98418	4.67499e-14	3.39094e-11	100	77	54	101	241	292	384	532	PF03140	PTHR31549,PTHR31549:SF2					AT4G31980.1
orange1.1g034884m.g	2133.92	-2.65714	6.51498e-14	4.47759e-11	2601	3605	4517	3351	491	807	467	575	NA
orange1.1g035879m.g	1387.75	1.3909	7.17969e-14	4.76995e-11	767	829	635	740	1723	1281	2786	2880	PF14226,PF03171	PTHR10209,PTHR10209:SF168	KOG0143	1.14.11.32		GO:0055114,GO:0016491	AT1G17020.1	ATSRG1,SRG1	senescence-related gene 1
orange1.1g048189m.g	1424.54	1.92408	8.8443e-14	5.68632e-11	736	770	363	469	1701	1694	2922	3390	PF00067	PTHR24298,PTHR24298:SF86				GO:0055114,GO:0020037,GO:0016705,GO:0005506	AT4G31500.1	ATR4,CYP83B1,RED1,RNT1,SUR2	cytochrome P450, family 83, subfamily B, polypeptide 1
orange1.1g013651m.g	232.37	2.10125	2.21753e-13	1.33932e-10	113	99	72	60	277	232	547	589	PF00067	PTHR24298,PTHR24298:SF86	KOG0156			GO:0055114,GO:0020037,GO:0016705,GO:0005506	AT4G31500.1	ATR4,CYP83B1,RED1,RNT1,SUR2	cytochrome P450, family 83, subfamily B, polypeptide 1
orange1.1g029703m.g	163.401	3.41254	2.20619e-13	1.33932e-10	42	27	21	20	146	143	495	561	PF00085	PTHR10438,PTHR10438:SF283				GO:0045454,GO:0015035,GO:0006662	AT5G06690.2	WCRKC1	WCRKC thioredoxin 1
orange1.1g047682m.g	2692.54	1.16987	3.37675e-13	1.97947e-10	1939	1751	1285	1479	2771	3230	4600	5267	PF14510,PF08370,PF00005,PF01061	PTHR19241,PTHR19241:SF219		3.6.3.25		GO:0016887,GO:0005524,GO:0016020	AT1G15520.1	ABCG40,ATABCG40,ATPDR12,PDR12	pleiotropic drug resistance 12
orange1.1g009759m.g	1002.57	1.32695	4.76117e-13	2.71128e-10	575	501	504	621	1219	1379	1860	1508	PF00534	PTHR12526,PTHR12526:SF340					AT5G01220.1	SQD2	sulfoquinovosyldiacylglycerol 2
orange1.1g020626m.g	679.69	0.721794	5.09733e-13	2.82208e-10	525	523	489	450	734	682	1033	1140	PF02668	PTHR10696,PTHR10696:SF21				GO:0055114,GO:0016491	AT3G21360.1		2-oxoglutarate (2OG) and Fe(II)-dependent oxygenase superfamily protein
orange1.1g046727m.g	1253.88	0.643912	5.25625e-13	2.83141e-10	978	980	945	879	1331	1360	1803	1934	PF00789	PTHR23153			K15627	GO:0005515	AT3G27310.1	PUX1	plant UBX domain-containing protein 1
orange1.1g034278m.g	82.98	2.62529	1.30277e-12	6.833e-10	19	34	21	16	92	183	158	152	PF01221	PTHR11886,PTHR11886:SF47	KOG3430	3.6.4.2	K10418	GO:0007017,GO:0005875	AT1G52240.2	ATROPGEF11,PIRF1,ROPGEF11	RHO guanyl-nucleotide exchange factor 11
orange1.1g012714m.g	42516.7	-1.7289	2.12209e-12	1.0845e-09	65984	85172	57046	46826	24979	13079	23285	20939	PF11976	PTHR10666,PTHR10666:SF150	KOG0001		K08770		AT4G05320.2	UBQ10	polyubiquitin 10
orange1.1g005508m.g	2627.34	1.33231	2.34645e-12	1.16918e-09	1539	1509	1286	1447	2963	4269	4089	4169	PF01207	PTHR11082,PTHR11082:SF8		1.3.1.89		GO:0055114,GO:0050660,GO:0017150,GO:0008033	AT4G38890.1		FMN-linked oxidoreductases superfamily protein
orange1.1g006097m.g	521.279	0.936283	4.55518e-12	2.21437e-09	349	417	292	331	594	650	720	905	PF05904	PTHR33167,PTHR33167:SF13					AT1G26620.1		Plant protein of unknown function (DUF863)
orange1.1g048754m.g	968.337	2.43608	5.99715e-12	2.84594e-09	439	347	222	182	930	2035	1858	1939	PF00646,PF13426,PF07646,PF13415,PF13418	PTHR23244,PTHR23244:SF263	KOG4693		K12116	GO:0005515,GO:0042752	AT1G68050.1	ADO3,FKF1	flavin-binding, kelch repeat, f box 1
orange1.1g020537m.g	71.1324	2.40093	6.66631e-12	3.08991e-09	26	22	23	17	124	54	171	170	PF13962	PTHR24177,PTHR24177:SF36					AT4G03500.1		Ankyrin repeat family protein
orange1.1g001088m.g	1117.43	1.13886	1.32306e-11	5.99318e-09	735	729	530	713	1269	1600	1721	1788	PF15614,PF00046,PF02791	PTHR10390,PTHR10390:SF38				GO:0003677	AT4G12750.1		Homeodomain-like transcriptional regulator
orange1.1g032466m.g	3725.52	5.60382	1.58246e-11	7.00889e-09	200	163	72	154	4230	259	14166	15405	PF07207	PTHR36762,PTHR36762:SF1					AT3G26740.1	CCL	CCR-like
orange1.1g013720m.g	312.873	0.749683	2.54641e-11	1.10331e-08	248	254	190	214	344	347	469	490		PTHR10343,PTHR10343:SF47					AT1G27070.1		5\'-AMP-activated protein kinase-related
orange1.1g047844m.g	104.032	2.09104	3.98234e-11	1.68877e-08	51	45	24	35	182	87	199	260	PF12796	PTHR24177,PTHR24177:SF36	KOG4412				AT4G03500.1		Ankyrin repeat family protein
orange1.1g046829m.g	2029.36	1.63298	4.29168e-11	1.78203e-08	864	1033	1137	777	2329	2100	4767	4029	PF04185	PTHR31956,PTHR31956:SF10			K01114	GO:0016788	AT3G03520.1	NPC3	non-specific phospholipase C3
orange1.1g032103m.g	152.689	0.899829	4.93273e-11	2.00641e-08	108	111	101	92	189	179	222	241		PTHR34542,PTHR34542:SF1					AT5G16200.1		50S ribosomal protein-related
orange1.1g035191m.g	39.4387	-5.05483	5.27926e-11	2.10442e-08	25	63	90	110	2	0	5	3	NA
orange1.1g031937m.g	312.693	-3.33645	6.00638e-11	2.34732e-08	239	448	831	620	67	71	35	51	PF00011	PTHR11527,PTHR11527:SF158	KOG0710		K13993		AT1G07400.1		HSP20-like chaperones superfamily protein
orange1.1g043845m.g	15006.7	-1.29865	6.63566e-11	2.54337e-08	21325	24699	17814	19074	10853	5726	9625	10148	PF08132	PTHR35727					AT3G02468.1	CPuORF9	conserved peptide upstream open reading frame 9
orange1.1g023376m.g	1269.56	0.598973	7.64904e-11	2.87647e-08	1008	1105	863	940	1375	1217	1913	1969	PF13639	PTHR14155,PTHR14155:SF182				GO:0008270,GO:0005515	AT1G49850.1		RING/U-box superfamily protein
orange1.1g016091m.g	23731	-3.72229	8.8901e-11	3.28127e-08	23187	48889	58295	37852	5533	679	4387	3627	PF00447	PTHR10015,PTHR10015:SF186				GO:0043565,GO:0006355,GO:0005634,GO:0003700	AT2G26150.2	ATHSFA2,HSFA2	heat shock transcription factor A2
orange1.1g029947m.g	521.003	1.1848	9.72013e-11	3.5224e-08	404	253	293	283	731	531	872	927		PTHR11266,PTHR11266:SF15				GO:0016021	AT4G14305.1		Peroxisomal membrane 22 kDa (Mpv17/PMP22) family protein
orange1.1g035395m.g	1403.03	-0.712109	1.13033e-10	3.99444e-08	1775	1772	1646	1549	1112	787	1180	1413	NA
orange1.1g046896m.g	546.847	-0.794692	1.14236e-10	3.99444e-08	670	760	623	636	345	300	498	562		PTHR12601,PTHR12601:SF18					AT1G15290.1		Tetratricopeptide repeat (TPR)-like superfamily protein
orange1.1g009058m.g	436.543	1.82775	1.42282e-10	4.88936e-08	207	165	149	220	375	632	880	1034	PF05140	PTHR31566,PTHR31566:SF0					AT1G49380.1		cytochrome c biogenesis protein family
orange1.1g041117m.g	883.293	1.13309	1.93538e-10	6.53798e-08	681	542	426	505	1098	837	1659	1591	PF12695	PTHR23024,PTHR23024:SF174	KOG1515	3.1.1.1			AT5G23530.1	AtCXE18,CXE18	carboxyesterase 18
orange1.1g039105m.g	1423.35	1.14436	2.81284e-10	9.3438e-08	949	752	747	971	1892	1957	1946	2308	PF13450	PTHR10742,PTHR10742:SF228	KOG0029	1.5.3.16,1.5.3.17	K17839		AT1G65840.1	ATPAO4,PAO4	polyamine oxidase 4
orange1.1g031476m.g	2539.98	1.77186	3.0108e-10	9.83743e-08	956	1437	972	1095	2153	3413	5852	5472	PF00226	PTHR24078					AT1G56300.1		Chaperone DnaJ-domain superfamily protein
orange1.1g003620m.g	13232.2	0.527208	5.14728e-10	1.64989e-07	11067	11296	9245	10386	13515	14324	18059	19637	PF02933,PF07724,PF05496,PF02359	PTHR23077,PTHR23077:SF82		3.6.4.6	K13525	GO:0005524,GO:0009378,GO:0006310,GO:0006281	AT5G03340.1		ATPase, AAA-type, CDC48 protein
orange1.1g031602m.g	454.992	-1.32167	5.21514e-10	1.64989e-07	495	768	708	535	210	220	336	335	PF00011	PTHR11527,PTHR11527:SF106			K13993		AT1G54050.1		HSP20-like chaperones superfamily protein
orange1.1g032323m.g	3052.96	0.998508	5.81227e-10	1.81007e-07	1948	1985	1924	1998	3558	2756	5149	6041		PTHR33790					AT2G41430.5	CID1,ERD15,LSR1	dehydration-induced protein (ERD15)
orange1.1g002390m.g	9257.89	0.660371	6.16334e-10	1.88987e-07	7678	8014	6371	5835	9552	10249	13199	14730	PF02309,PF02362,PF06507	PTHR31384,PTHR31384:SF33				GO:0006355,GO:0005634,GO:0003677,GO:0009725	AT5G37020.1	ARF8,ATARF8	auxin response factor 8
orange1.1g009872m.g	312.408	1.90613	7.27136e-10	2.17469e-07	185	160	80	94	360	330	664	792	PF00067	PTHR24298,PTHR24298:SF86				GO:0055114,GO:0020037,GO:0016705,GO:0005506	AT4G31500.1	ATR4,CYP83B1,RED1,RNT1,SUR2	cytochrome P450, family 83, subfamily B, polypeptide 1
orange1.1g040625m.g	581.379	-1.46158	7.31042e-10	2.17469e-07	675	800	947	845	223	233	430	446	PF11708	PTHR12942,PTHR12942:SF2	KOG2560		K12819		AT1G65660.1	SMP1	Pre-mRNA splicing Prp18-interacting factor
orange1.1g042686m.g	599.355	8.7517	8.37205e-10	2.45387e-07	5	3	1	2	423	0	3243	1933	PF00520	PTHR10217,PTHR10217:SF465	KOG0498		K05391	GO:0055085,GO:0016020,GO:0006811,GO:0005216	AT5G53130.1	ATCNGC1,CNGC1	cyclic nucleotide gated channel 1
orange1.1g006252m.g	5840.94	-0.626522	1.02982e-09	2.97469e-07	6824	7624	6319	6669	4881	3678	5075	5597	PF00232	PTHR10353,PTHR10353:SF33	KOG0626	3.2.1.21		GO:0005975,GO:0004553	AT3G06510.1	ATSFR2,SFR2	Glycosyl hydrolase superfamily protein
orange1.1g025320m.g	92.9865	3.70811	1.11461e-09	3.17361e-07	19	16	7	10	49	299	176	168		PTHR31874,PTHR31874:SF9					AT1G07050.1		CCT motif family protein
orange1.1g016378m.g	959.022	1.1943	1.52005e-09	4.26705e-07	741	626	407	507	1186	926	1654	1962	PF00447	PTHR10015,PTHR10015:SF156	KOG0627			GO:0043565,GO:0006355,GO:0005634,GO:0003700	AT1G67970.1	AT-HSFA8,HSFA8	heat shock transcription factor A8
orange1.1g020097m.g	695.496	0.620518	1.71185e-09	4.73874e-07	522	567	546	483	752	711	1021	1068	PF00432	PTHR11774,PTHR11774:SF4		2.5.1.59		GO:0003824	AT2G39550.1	ATGGT-IB,GGB,PGGT-I	Prenyltransferase family protein
orange1.1g030629m.g	1136.02	3.46311	1.84662e-09	5.04179e-07	306	196	114	130	497	3467	2004	2491		PTHR34686,PTHR34686:SF1					AT4G37300.1	MEE59	maternal effect embryo arrest 59
orange1.1g012295m.g	725.146	1.17972	2.11782e-09	5.70408e-07	449	456	384	431	760	685	1337	1580	PF01490	PTHR22950,PTHR22950:SF228					AT5G23810.1	AAP7	amino acid permease 7
orange1.1g029508m.g	1479.76	1.18405	2.40514e-09	6.39157e-07	977	714	795	996	1761	1938	2664	2204		PTHR11926,PTHR11926:SF269		2.4.1.324		GO:0016758,GO:0008152	AT1G22360.1	AtUGT85A2,UGT85A2	UDP-glucosyl transferase 85A2
orange1.1g010494m.g	521.461	2.16282	2.45688e-09	6.4092e-07	219	257	125	147	382	956	1027	1247	PF00118	PTHR11353,PTHR11353:SF81				GO:0005524	AT1G26230.1		TCP-1/cpn60 chaperonin family protein
orange1.1g046355m.g	119.812	1.67252	2.47608e-09	6.4092e-07	62	39	56	63	126	160	198	297		PTHR11926,PTHR11926:SF286		2.4.1.324		GO:0016758,GO:0008152	AT1G78270.1	AtUGT85A4,UGT85A4	UDP-glucosyl transferase 85A4
orange1.1g026917m.g	855.207	-1.10553	2.81872e-09	7.20254e-07	884	1327	1219	1066	512	417	684	682		PTHR35510					AT5G35320.1
orange1.1g013319m.g	781.353	-1.41905	3.19954e-09	8.07215e-07	863	1017	1434	1027	424	323	532	514	PF00226	PTHR24078,PTHR24078:SF229					AT3G08970.1	ATERDJ3A,TMS1	DNAJ heat shock N-terminal domain-containing protein
orange1.1g012494m.g	445.65	0.816862	3.78459e-09	9.42884e-07	381	349	253	274	514	532	660	667	PF00249	PTHR10641,PTHR10641:SF524			K09422		AT3G09230.1	AtMYB1,MYB1	myb domain protein 1
orange1.1g027066m.g	1671.63	0.735944	3.981e-09	9.79572e-07	1222	1425	1103	1116	1889	1584	2797	2590	PF06749	PTHR31769,PTHR31769:SF3					AT1G68220.1		Protein of unknown function (DUF1218)
orange1.1g000475m.g	2020.85	2.95314	5.77845e-09	1.40452e-06	347	356	466	590	1877	1191	5258	8082	PF00005,PF00664	PTHR24223,PTHR24223:SF222	KOG0057	3.6.3.44		GO:0016887,GO:0005524,GO:0055085,GO:0042626,GO:0016021,GO:0006810	AT1G04120.1	ABCC5,ATABCC5,ATMRP5,MRP5	multidrug resistance-associated protein 5
orange1.1g045632m.g	38.1607	-2.53475	6.95383e-09	1.66984e-06	35	82	76	57	7	10	11	20	PF02386	PTHR31064				GO:0055085,GO:0008324,GO:0006812	AT4G10310.1	ATHKT1,HKT1	high-affinity K+ transporter 1
orange1.1g032373m.g	270.805	1.33552	7.12792e-09	1.69127e-06	171	164	109	154	247	359	500	546	PF04387	PTHR11035		4.2.1.134			AT5G59770.1		Protein-tyrosine phosphatase-like, PTPLA
orange1.1g013311m.g	4102.09	0.415036	7.74524e-09	1.81612e-06	3616	3616	3033	3352	4684	3779	5373	5871	PF02020,PF01873	PTHR23001,PTHR23001:SF8	KOG2767		K03262	GO:0005515,GO:0006413,GO:0003743	AT1G77840.1		Translation initiation factor IF2/IF5
orange1.1g030972m.g	1802.54	-1.40474	8.1553e-09	1.89004e-06	2389	2899	2201	2636	939	546	1537	1233	PF12681	PTHR10374,PTHR10374:SF15	KOG2944				AT1G15380.2		Lactoylglutathione lyase / glyoxalase I family protein
orange1.1g002709m.g	1725.51	0.563202	8.44049e-09	1.93365e-06	1497	1404	1196	1301	1789	1932	2241	2661	PF00076	PTHR24012,PTHR24012:SF411	KOG4210,KOG0123,KOG0131			GO:0003676	AT2G21440.1		RNA-binding (RRM/RBD/RNP motifs) family protein
orange1.1g009495m.g	6882.54	2.46871	9.78442e-09	2.21606e-06	3527	2742	848	1293	7811	8501	16960	17204	PF00067	PTHR24298,PTHR24298:SF136	KOG0156			GO:0055114,GO:0020037,GO:0016705,GO:0005506	AT4G12300.1	CYP706A4	cytochrome P450, family 706, subfamily A, polypeptide 4
orange1.1g047359m.g	292.292	0.678478	1.49824e-08	3.35522e-06	247	237	198	191	300	318	430	470	PF01535,PF13041	PTHR24015,PTHR24015:SF637					AT4G21170.1		Tetratricopeptide repeat (TPR)-like superfamily protein
orange1.1g044312m.g	30.6491	2.93536	1.59879e-08	3.5406e-06	3	6	13	5	38	47	49	99	PF13947,PF07714	PTHR27005,PTHR27005:SF7	KOG1187	2.7.11.1		GO:0030247,GO:0006468,GO:0004672	AT1G79680.1	ATWAKL10,WAKL10	WALL ASSOCIATED KINASE (WAK)-LIKE 10
orange1.1g012245m.g	2654.41	-1.82005	1.62209e-08	3.55274e-06	4743	4436	3593	3332	1372	485	1790	1391	PF13540	PTHR22870,PTHR22870:SF202					AT3G53830.1		Regulator of chromosome condensation (RCC1) family protein
orange1.1g011057m.g	6915.62	-1.29544	1.75461e-08	3.8012e-06	9040	10900	9294	8776	5050	3711	3398	4173	PF00282	PTHR11999,PTHR11999:SF113		4.1.1.15	K01580	GO:0030170,GO:0019752,GO:0016831	AT2G02010.1	GAD4	glutamate decarboxylase 4
orange1.1g015736m.g	307.479	1.6022	2.08484e-08	4.46807e-06	167	161	128	136	236	455	555	736	PF13621	PTHR12461,PTHR12461:SF38		1.14.11.27			AT3G20810.1		2-oxoglutarate (2OG) and Fe(II)-dependent oxygenase superfamily protein
orange1.1g041158m.g	93.1032	-1.71178	2.216e-08	4.69862e-06	110	138	178	121	40	24	55	69	PF13676	PTHR11017,PTHR11017:SF162				GO:0007165,GO:0005515	AT1G56510.1	ADR2,WRR4	Disease resistance protein (TIR-NBS-LRR class)
orange1.1g031144m.g	286.848	1.02607	2.28842e-08	4.8011e-06	157	225	162	187	328	357	384	551	PF00642	PTHR12506,PTHR12506:SF20				GO:0046872	AT3G48440.1		Zinc finger C-x8-C-x5-C-x3-H type family protein
orange1.1g046825m.g	971.162	0.679468	3.36096e-08	6.97784e-06	705	830	639	717	1003	1127	1427	1450	PF04997,PF05000,PF04983,PF00623,PF04998	PTHR19376,PTHR19376:SF11		2.7.7.6	K02999	GO:0006351,GO:0003899,GO:0003677,GO:0008270,GO:0005634	AT3G57660.1	NRPA1	nuclear RNA polymerase A1
orange1.1g005370m.g	24827.3	-3.0466	3.56519e-08	7.32554e-06	23452	39815	59658	44832	5317	9063	3009	3071	PF00183	PTHR11528,PTHR11528:SF53				GO:0051082,GO:0006950,GO:0006457,GO:0005524	AT5G52640.1	ATHS83,AtHsp90-1,ATHSP90.1,HSP81-1,HSP81.1,HSP83,HSP90.1	heat shock protein 90.1
orange1.1g048350m.g	3779.39	-1.38226	4.24836e-08	8.64021e-06	4878	6639	5318	4344	1814	2553	2089	2049	PF11976,PF00240	PTHR10666	KOG0005,KOG0001		K08770	GO:0005515	AT4G05320.2	UBQ10	polyubiquitin 10
orange1.1g009367m.g	2175.18	0.790408	4.41079e-08	8.87995e-06	1614	1509	1424	1607	2537	1928	3669	3626	PF07714	PTHR24349,PTHR24349:SF93	KOG0033	2.7.11.1		GO:0006468,GO:0004672	AT3G57530.1	ATCPK32,CDPK32,CPK32	calcium-dependent protein kinase 32
orange1.1g017010m.g	1232.43	-0.962601	4.57181e-08	9.11207e-06	1323	1586	1711	1630	678	736	1051	1063		PTHR24014,PTHR24014:SF4		1.14.11.4			AT3G18210.1		2-oxoglutarate (2OG) and Fe(II)-dependent oxygenase superfamily protein
orange1.1g004510m.g	1299.69	1.56557	4.61835e-08	9.1137e-06	611	685	514	727	1950	914	2806	2765	PF00072	PTHR24423,PTHR24423:SF530		2.7.11.1	K14509	GO:0000160	AT3G04580.1	EIN4	Signal transduction histidine kinase, hybrid-type, ethylene sensor
orange1.1g046258m.g	7791.75	-2.55996	4.82362e-08	9.42544e-06	6158	12025	16726	15473	3822	1316	2047	2062	PF07728,PF02861,PF10431,PF00004	PTHR11638,PTHR11638:SF116			K03695	GO:0016887,GO:0005524,GO:0019538	AT1G74310.1	ATHSP101,HOT1,HSP101	heat shock protein 101
orange1.1g046987m.g	2074.06	1.79009	5.7877e-08	1.11995e-05	961	838	643	1150	2144	4352	3069	3517		PTHR32487,PTHR32487:SF0		1.3.1.3			AT4G24220.1	AWI31,VEP1	NAD(P)-binding Rossmann-fold superfamily protein
orange1.1g005999m.g	2213.43	-1.11406	6.69706e-08	1.28345e-05	3095	3539	2703	2436	1738	1216	1321	1469	PF13855,PF00069	PTHR27008,PTHR27008:SF1	KOG1187	2.7.11.1		GO:0005515,GO:0006468,GO:0005524,GO:0004672	AT5G67200.1		Leucine-rich repeat protein kinase family protein
orange1.1g027698m.g	421.734	1.52745	6.83511e-08	1.29743e-05	228	218	156	240	339	564	857	931	PF04387	PTHR11035		4.2.1.134			AT5G59770.1		Protein-tyrosine phosphatase-like, PTPLA
orange1.1g025173m.g	827.552	1.61932	7.16987e-08	1.34814e-05	521	431	254	384	1065	645	1759	1996	PF08240	PTHR11695,PTHR11695:SF492		1.1.1.1		GO:0055114,GO:0016491,GO:0008270	AT1G22440.1		Zinc-binding alcohol dehydrogenase family protein
orange1.1g048809m.g	411.114	-0.723422	7.81666e-08	1.45602e-05	468	543	514	452	256	283	365	401	PF00931	PTHR23155,PTHR23155:SF554				GO:0043531	AT4G27220.1		NB-ARC domain-containing disease resistance protein
orange1.1g045590m.g	1948.37	7.40123	8.19006e-08	1.51145e-05	4	19	13	50	955	1	6506	11259	PF00646,PF14299	PTHR32278,PTHR32278:SF11				GO:0005515	AT1G09155.1	AtPP2-B15,PP2-B15	phloem protein 2-B15
orange1.1g013951m.g	264.384	2.00884	9.16386e-08	1.67207e-05	123	120	63	105	199	555	466	535	PF00201	PTHR11926,PTHR11926:SF248			K13496	GO:0016758,GO:0008152	AT2G36780.1		UDP-Glycosyltransferase superfamily protein
orange1.1g019357m.g	1322.71	-0.816386	9.22824e-08	1.67207e-05	1703	1510	1541	1746	961	922	1012	1066		PTHR11266,PTHR11266:SF18				GO:0016021	AT2G14860.1		Peroxisomal membrane 22 kDa (Mpv17/PMP22) family protein
orange1.1g038661m.g	4252.79	-0.670389	9.49623e-08	1.70513e-05	5170	5628	4712	4723	3533	2322	3856	4148	PF02383	PTHR11200,PTHR11200:SF122				GO:0042578,GO:0036092,GO:0007033	AT3G43220.1		Phosphoinositide phosphatase family protein
orange1.1g043149m.g	157.119	1.37854	9.94317e-08	1.76944e-05	109	92	61	79	233	125	300	319	PF13962,PF13637	PTHR24128,PTHR24128:SF24					AT4G10720.1		Ankyrin repeat family protein
orange1.1g042725m.g	2806.42	-0.946308	1.02456e-07	1.80712e-05	4161	4246	3458	2538	2051	1605	2207	2119	PF00026	PTHR13683,PTHR13683:SF327	KOG1339	3.4.23.12		GO:0006508,GO:0004190	AT5G37540.1		Eukaryotic aspartyl protease family protein
orange1.1g014753m.g	2180.14	-0.485852	1.05387e-07	1.84251e-05	2827	2600	2075	2374	1818	1523	2041	2229	PF00249	PTHR31496,PTHR31496:SF10					AT1G32240.1	KAN2	Homeodomain-like superfamily protein
orange1.1g022131m.g	244.927	1.17883	1.15056e-07	1.99407e-05	171	156	112	144	267	391	350	392	PF01535,PF13041	PTHR24015,PTHR24015:SF516					AT1G52640.1		Pentatricopeptide repeat (PPR) superfamily protein
orange1.1g019877m.g	1619.2	0.975163	1.18029e-07	2.02796e-05	1073	1235	784	1147	1609	2011	2712	2715		PTHR21499,PTHR21499:SF23		2.7.4.22		GO:0009041,GO:0006221	AT3G18680.1		Amino acid kinase family protein
orange1.1g004125m.g	3730.75	0.641669	1.3301e-07	2.25843e-05	2730	2723	2891	2872	4372	3493	5405	5971	PF14703,PF13967,PF02714	PTHR13018,PTHR13018:SF46				GO:0016020	AT4G22120.5		ERD (early-responsive to dehydration stress) family protein
orange1.1g015832m.g	613.085	1.73497	1.33709e-07	2.25843e-05	302	196	229	360	694	1175	797	1206	PF00481	PTHR13832,PTHR13832:SF117		3.1.3.16		GO:0003824,GO:0006470,GO:0004722	AT2G30020.1		Protein phosphatase 2C family protein
orange1.1g009268m.g	701.549	-0.58231	1.42483e-07	2.3864e-05	911	862	735	755	594	422	660	688	PF07690	PTHR11662,PTHR11662:SF232	KOG2533	3.6.3.20	K13783	GO:0055085,GO:0016021	AT4G17550.1		Major facilitator superfamily protein
orange1.1g047674m.g	1543.02	0.798581	1.48251e-07	2.46233e-05	1215	1341	789	1050	1729	1577	2384	2617		PTHR33600,PTHR33600:SF3					AT2G16070.2	PDV2	plastid division2
orange1.1g020592m.g	1676.53	-0.554794	1.56675e-07	2.58074e-05	1954	2240	1868	1673	1307	1068	1686	1665	PF03145	PTHR10315,PTHR10315:SF34	KOG3002	6.3.2.19	K04506	GO:0007275,GO:0006511,GO:0005634	AT3G61790.1		Protein with RING/U-box and TRAF-like domains
orange1.1g007368m.g	3396.79	0.455827	1.63438e-07	2.6565e-05	2870	3005	2710	2501	3886	3479	4380	4641	PF00271,PF00270	PTHR24031,PTHR24031:SF235		3.6.4.13	K11594	GO:0005524,GO:0003676	AT2G42520.1		P-loop containing nucleoside triphosphate hydrolases superfamily protein
orange1.1g039017m.g	210.5	1.83126	1.6394e-07	2.6565e-05	95	84	66	112	282	144	485	537	PF05340	PTHR34046,PTHR34046:SF1					AT5G65300.1
orange1.1g008614m.g	1302.37	5.27867	1.66151e-07	2.6706e-05	119	32	18	87	2178	33	6099	3181		PTHR10217,PTHR10217:SF465					AT5G53130.1	ATCNGC1,CNGC1	cyclic nucleotide gated channel 1
orange1.1g036421m.g	1207.76	1.06982	1.68047e-07	2.67948e-05	598	844	687	870	1249	1572	1918	2144	PF01474	PTHR21337,PTHR21337:SF6		2.5.1.54	K01626	GO:0009073,GO:0003849	AT4G33510.2	DHS2	3-deoxy-d-arabino-heptulosonate 7-phosphate synthase
orange1.1g021653m.g	2526.6	-1.66612	1.82553e-07	2.88767e-05	2910	3531	4850	3383	1641	1076	958	1254	PF00854	PTHR11654,PTHR11654:SF178				GO:0016020,GO:0006810,GO:0005215	AT1G68570.1		Major facilitator superfamily protein
orange1.1g009162m.g	1140.45	-0.611361	1.88916e-07	2.94163e-05	1438	1552	1141	1228	926	676	988	1225	PF01373	PTHR31352,PTHR31352:SF7		3.2.1.2	K01177	GO:0016161,GO:0000272	AT3G23920.1	BAM1,BMY7,TR-BAMY	beta-amylase 1
orange1.1g013209m.g	1442.92	2.26317	1.88619e-07	2.94163e-05	676	471	289	508	1628	3877	1942	1955	PF00173,PF00487	PTHR19353,PTHR19353:SF28	KOG4232	1.14.19.4	K13076	GO:0006629	AT2G46210.1		Fatty acid/sphingolipid desaturase
orange1.1g045849m.g	544.054	0.878119	1.99286e-07	3.07904e-05	473	349	297	371	615	525	864	1006	PF16656,PF00149	PTHR22953,PTHR22953:SF22	KOG1378	3.1.3.2		GO:0016787	AT2G16430.2	ATPAP10,PAP10	purple acid phosphatase 10
orange1.1g037884m.g	156.128	-1.63157	2.03767e-07	3.12406e-05	255	287	243	136	86	38	95	108		PTHR35467,PTHR35467:SF2					AT1G28100.1
orange1.1g004484m.g	3325.88	0.679818	2.10751e-07	3.20647e-05	2414	2730	2609	2126	3578	3926	4558	5035		PTHR35491,PTHR35491:SF2		2.7.11.1			AT3G48190.1	ATATM,ATM	ataxia-telangiectasia mutated
orange1.1g031240m.g	217.221	1.72487	2.15139e-07	3.24844e-05	101	68	110	107	241	351	254	561	PF00097,PF14599	PTHR21319,PTHR21319:SF14		6.3.2.19		GO:0046872	AT5G22920.1		CHY-type/CTCHY-type/RING-type Zinc finger protein
orange1.1g018470m.g	245.519	-2.37851	2.3501e-07	3.5218e-05	381	693	269	282	37	55	79	182		PTHR11780,PTHR11780:SF8		2.3.1.20			AT1G48300.1
orange1.1g023790m.g	351.355	-0.850539	2.55931e-07	3.80669e-05	373	445	471	447	225	214	308	307	PF00406	PTHR23359,PTHR23359:SF84		2.7.4.3	K00939	GO:0019205,GO:0006139,GO:0005524	AT3G01820.1		P-loop containing nucleoside triphosphate hydrolases superfamily protein
orange1.1g013790m.g	596.34	0.535991	2.59158e-07	3.82613e-05	508	512	407	461	596	613	875	893	PF07714	PTHR27001,PTHR27001:SF228	KOG1187	2.7.11.1		GO:0006468,GO:0004672	AT5G47070.1		Protein kinase superfamily protein
orange1.1g018265m.g	4668.69	-0.518978	2.64044e-07	3.86961e-05	5388	5904	4883	5118	4061	3011	4414	4606	PF00056,PF02866	PTHR11540,PTHR11540:SF27	KOG1494	1.1.1.37		GO:0055114,GO:0016491,GO:0016616,GO:0019752	AT2G22780.1	PMDH1	peroxisomal NAD-malate dehydrogenase 1
orange1.1g034228m.g	132.028	-2.06653	2.68609e-07	3.90778e-05	122	218	256	217	57	20	62	82	NA
orange1.1g014118m.g	4985.55	0.496935	2.73513e-07	3.95029e-05	4214	4544	3775	3509	4871	5210	6916	7600	PF09280,PF00627,PF00240	PTHR10621,PTHR10621:SF12	KOG0011			GO:0043161,GO:0006289,GO:0003684,GO:0005515	AT3G02540.1	RAD23-3,RAD23C	Rad23 UV excision repair protein family
orange1.1g011168m.g	1242.07	0.874884	2.97555e-07	4.26659e-05	974	980	703	757	1141	1482	2051	2135	PF02536	PTHR13068,PTHR13068:SF9	KOG1267			GO:0006355,GO:0005739,GO:0003690	AT4G14605.1		Mitochondrial transcription termination factor family protein
orange1.1g023485m.g	1022.34	-0.895005	3.1228e-07	4.42459e-05	1069	1464	1336	1252	603	712	768	900	PF14299	PTHR32278,PTHR32278:SF6					AT2G02240.1	MEE66	F-box family protein
orange1.1g039679m.g	173.198	0.641758	3.13014e-07	4.42459e-05	138	149	117	121	196	177	236	281		PTHR13370		2.1.1.214	K15430		AT3G26410.1		methyltransferases;nucleic acid binding
orange1.1g013939m.g	652.644	-0.878093	3.22079e-07	4.52068e-05	658	1004	823	778	452	380	492	611	PF00571	PTHR13780,PTHR13780:SF46	KOG1764				AT1G65320.1		Cystathionine beta-synthase (CBS) family protein
orange1.1g022439m.g	1515.65	0.823092	3.33914e-07	4.65402e-05	1057	1345	840	1018	1689	1420	2498	2665	PF00249	PTHR24078,PTHR24078:SF279					AT5G08520.1		Duplicated homeodomain-like superfamily protein
orange1.1g012540m.g	4997.41	0.667895	3.37133e-07	4.66625e-05	3608	3938	3142	4220	6066	4977	7117	7621		PTHR33356,PTHR33356:SF5					AT3G54000.1
orange1.1g030761m.g	545.883	1.32618	3.43012e-07	4.71488e-05	341	383	200	293	566	548	1219	1032	PF03737	PTHR33254,PTHR33254:SF3		4.1.1.3	K02553		AT5G56260.1		Ribonuclease E inhibitor RraA/Dimethylmenaquinone methyltransferase
orange1.1g016803m.g	205.264	1.55884	3.49835e-07	4.74323e-05	101	112	77	113	160	342	351	440	PF00487	PTHR11351,PTHR11351:SF2	KOG1600		K00507	GO:0006629	AT3G15850.1	ADS3,FAD5,FADB,JB67	fatty acid desaturase 5
orange1.1g039142m.g	646.916	1.8146	3.48857e-07	4.74323e-05	373	335	171	246	945	424	1378	1685	PF00067	PTHR24298,PTHR24298:SF86				GO:0055114,GO:0020037,GO:0016705,GO:0005506	AT5G42590.1	CYP71A16	cytochrome P450, family 71, subfamily A, polypeptide 16
orange1.1g045644m.g	142.302	1.39636	3.58325e-07	4.82553e-05	61	94	83	65	166	127	309	291	PF03171	PTHR10209,PTHR10209:SF168	KOG0143	1.14.11.32		GO:0055114,GO:0016491	AT1G17020.1	ATSRG1,SRG1	senescence-related gene 1
orange1.1g009416m.g	730.373	0.511547	3.6224e-07	4.8455e-05	631	690	530	490	796	741	992	1078	PF07723,PF00646	PTHR32212				GO:0005515	AT5G02700.1		F-box/RNI-like superfamily protein
orange1.1g013959m.g	1430.31	1.27774	3.74298e-07	4.97342e-05	856	1191	602	628	1923	1330	2944	2441	PF05147	PTHR12736,PTHR12736:SF14	KOG2787				AT5G65280.1	GCL1	GCR2-like 1
orange1.1g028963m.g	1085.08	-1.13845	4.11395e-07	5.43015e-05	1149	1669	1499	1429	668	416	944	872	PF00857	PTHR11080,PTHR11080:SF13	KOG4003	3.5.1.19		GO:0008152,GO:0003824	AT5G23230.1	NIC2	nicotinamidase 2
orange1.1g043175m.g	48.3661	-2.21015	4.26005e-07	5.58598e-05	38	107	95	65	18	18	13	22	PF02365	PTHR31989,PTHR31989:SF5				GO:0006355,GO:0003677	AT4G35580.2	NTL9	NAC transcription factor-like 9
orange1.1g045254m.g	158.167	1.46401	4.49818e-07	5.85969e-05	73	59	82	107	193	258	243	262	PF03140	PTHR31549,PTHR31549:SF6					AT2G36430.1		Plant protein of unknown function (DUF247)
orange1.1g030041m.g	723.05	-1.36594	4.74566e-07	6.14193e-05	879	1076	1284	765	428	420	432	367	PF06749	PTHR31769,PTHR31769:SF7					AT4G27435.1		Protein of unknown function (DUF1218)
orange1.1g016506m.g	1511.48	-1.19902	4.83117e-07	6.21226e-05	1685	2433	2006	2001	1196	722	930	929	PF13920	PTHR10044,PTHR10044:SF131	KOG1100				AT1G32740.1		SBP (S-ribonuclease binding protein) family protein
orange1.1g011536m.g	650.574	0.566018	4.90067e-07	6.26124e-05	578	568	399	495	736	650	859	1026	PF00557,PF05195	PTHR10804,PTHR10804:SF17	KOG2414	3.4.11.9		GO:0030145,GO:0004177	AT1G09300.1		Metallopeptidase M24 family protein
orange1.1g002316m.g	2440.7	0.859928	5.07366e-07	6.44097e-05	1747	1896	1297	1789	2330	2796	3731	4523	PF01985	PTHR31846,PTHR31846:SF13	KOG1990			GO:0003723	AT3G23070.1	ATCFM3A,CFM3A	CRM family member 3A
orange1.1g011308m.g	1717.62	-0.500426	5.41857e-07	6.83529e-05	2037	2061	1889	1799	1512	1126	1572	1755	PF07690	PTHR23503,PTHR23503:SF19	KOG0254			GO:0055085,GO:0016021	AT1G79820.2	SGB1	Major facilitator superfamily protein
orange1.1g029298m.g	2490.77	-1.79303	5.67404e-07	7.11254e-05	3518	4082	4487	2820	1572	1138	940	789	PF00188	PTHR10334,PTHR10334:SF229					AT4G25780.1		CAP (Cysteine-rich secretory proteins, Antigen 5, and Pathogenesis-related 1 protein) superfamily protein
orange1.1g023278m.g	769.649	2.32956	5.91115e-07	7.36345e-05	305	369	123	212	721	544	2044	2482		PTHR32429,PTHR32429:SF9					AT3G15840.1	PIFI	post-illumination chlorophyll fluorescence increase
orange1.1g036741m.g	1210.25	0.702547	5.95109e-07	7.36715e-05	934	912	748	970	1280	1139	1860	2121	PF14700,PF00940	PTHR10102,PTHR10102:SF3		2.7.7.6	K10908	GO:0006351,GO:0003899,GO:0003677	AT5G15700.1		DNA/RNA polymerases superfamily protein
orange1.1g024682m.g	224.497	1.45163	6.33132e-07	7.78947e-05	125	139	89	115	321	174	545	373	PF13639	PTHR14155,PTHR14155:SF117	KOG4172			GO:0008270,GO:0005515	AT2G47560.1		RING/U-box superfamily protein
orange1.1g031266m.g	2440.81	-2.7764	6.42495e-07	7.85618e-05	1809	3512	5626	5095	897	784	329	401	PF00011	PTHR11527,PTHR11527:SF158	KOG0710		K13993		AT1G07400.1		HSP20-like chaperones superfamily protein
orange1.1g020458m.g	379.84	3.74564	6.47161e-07	7.86498e-05	70	38	46	50	130	1692	373	459	PF00067	PTHR24298,PTHR24298:SF178		1.14.13.121		GO:0055114,GO:0020037,GO:0016705,GO:0005506	AT1G13110.1	CYP71B7	cytochrome P450, family 71 subfamily B, polypeptide 7
orange1.1g025601m.g	391.529	-0.699421	6.71546e-07	8.11187e-05	531	584	385	391	273	262	341	378	PF00069	PTHR24351,PTHR24351:SF104		2.7.11.1		GO:0006468,GO:0005524,GO:0004672	AT3G44610.1		Protein kinase superfamily protein
orange1.1g022009m.g	1724.49	0.507292	6.79086e-07	8.15353e-05	1465	1494	1179	1382	1998	1699	2463	2311	PF00789,PF08059	PTHR23333,PTHR23333:SF26				GO:0005515	AT4G22150.1	PUX3	plant UBX domain-containing protein 3
orange1.1g039456m.g	34.9363	3.18992	7.53224e-07	8.98953e-05	14	3	7	3	22	51	114	88		PTHR33676,PTHR33676:SF3					AT4G33980.2
orange1.1g042997m.g	638.512	1.97361	7.68422e-07	9.11632e-05	322	232	134	320	511	691	1526	1762	PF00254	PTHR10516,PTHR10516:SF308	KOG0552	5.2.1.8		GO:0006457	AT1G18170.1		FKBP-like peptidyl-prolyl cis-trans isomerase family protein
orange1.1g027504m.g	752.334	-0.827186	8.09929e-07	9.55189e-05	795	1077	1034	804	488	478	655	654	PF13920	PTHR12313,PTHR12313:SF12	KOG0823	6.3.2.19	K10666		AT2G23780.1		RING/U-box superfamily protein
orange1.1g006798m.g	1002.78	0.728203	8.71213e-07	0.000101545	781	852	748	551	1122	980	1586	1613		PTHR12357,PTHR12357:SF29					AT3G13060.2	ECT5	evolutionarily conserved C-terminal region 5
orange1.1g020753m.g	151.895	2.23204	8.69723e-07	0.000101545	73	75	39	24	139	244	197	502	PF01370	PTHR10366,PTHR10366:SF461		1.2.1.44		GO:0050662,GO:0003824	AT2G33590.1		NAD(P)-binding Rossmann-fold superfamily protein
orange1.1g010747m.g	164.137	3.46414	9.56453e-07	0.000110832	44	16	24	22	74	652	171	260	PF03169	PTHR22601,PTHR22601:SF12				GO:0055085	AT4G10770.1	ATOPT7,OPT7	oligopeptide transporter 7
orange1.1g034075m.g	238.611	-2.87668	9.68008e-07	0.000111522	321	633	438	244	126	24	30	51	PF00462	PTHR10168,PTHR10168:SF115	KOG1752	1.8.1.9	K03676	GO:0045454,GO:0015035,GO:0009055	AT5G18600.1		Thioredoxin superfamily protein
orange1.1g017142m.g	2043.74	-2.61118	1.02088e-06	0.000116938	3027	3674	4262	2555	589	100	820	1070	PF02365	PTHR31989,PTHR31989:SF5				GO:0006355,GO:0003677	AT5G22290.1	anac089,NAC089	NAC domain containing protein 89
orange1.1g044288m.g	294.327	1.44353	1.03319e-06	0.000117672	170	132	162	146	507	218	426	703		PTHR35735,PTHR35735:SF1
orange1.1g028450m.g	3555.83	0.495825	1.06113e-06	0.000120167	2974	2961	2759	2714	3386	3768	4875	5518		PTHR36048,PTHR36048:SF1					AT4G10970.1
orange1.1g033744m.g	4336.6	-2.0088	1.17533e-06	0.000132348	6322	9064	5505	6157	1996	495	2512	2555	PF01253	PTHR10388,PTHR10388:SF16	KOG1770		K03113	GO:0006413,GO:0003743	AT5G54940.1		Translation initiation factor SUI1 family protein
orange1.1g023089m.g	614.209	1.747	1.26094e-06	0.00014119	290	194	263	333	528	1272	905	1184	PF00085	PTHR10438,PTHR10438:SF263	KOG0907	3.5.1.52		GO:0045454,GO:0015035,GO:0006662	AT5G61440.1	ACHT5	atypical CYS HIS rich thioredoxin 5
orange1.1g030085m.g	174.72	1.05199	1.5431e-06	0.000171818	129	121	76	117	196	164	328	324	PF03061	PTHR12418,PTHR12418:SF33		3.1.2.28			AT1G48320.1		Thioesterase superfamily protein
orange1.1g028228m.g	398.589	-2.30945	1.55579e-06	0.000172269	439	1029	727	384	212	48	159	145	PF00011	PTHR11527,PTHR11527:SF5	KOG0710				AT5G54660.1		HSP20-like chaperones superfamily protein
orange1.1g010403m.g	6256.87	0.409411	1.66218e-06	0.000183033	5442	5298	4707	5331	6247	5970	8625	9328	PF00330	PTHR11670		4.2.1.33		GO:0008152	AT4G13430.1	ATLEUC1,IIL1	isopropyl malate isomerase large subunit 1
orange1.1g045379m.g	182.997	2.47079	1.67592e-06	0.000183532	35	71	33	77	131	155	538	573	PF01535,PF12854,PF13041	PTHR24015,PTHR24015:SF421					AT2G35130.1		Tetratricopeptide repeat (TPR)-like superfamily protein
orange1.1g029053m.g	36.1183	4.77836	1.75259e-06	0.000190879	7	0	2	1	50	8	125	137		PTHR37206,PTHR37206:SF2
orange1.1g005610m.g	163.92	-2.79619	1.80187e-06	0.00019518	203	499	211	211	85	20	17	46	PF02450	PTHR11440,PTHR11440:SF54	KOG2369	2.3.1.20,2.3.1.158	K00679	GO:0008374,GO:0006629	AT3G44830.1		Lecithin:cholesterol acyltransferase family protein
orange1.1g015575m.g	1116.51	-2.87588	1.93864e-06	0.00020886	1500	2574	2661	863	328	43	402	408	PF02365	PTHR31989				GO:0006355,GO:0003677	AT1G12260.1	ANAC007,EMB2749,NAC007,VND4	NAC 007
orange1.1g034455m.g	1640.44	0.680823	2.05978e-06	0.000220717	1240	1463	960	1234	1623	1785	2466	2667	PF01679	PTHR21659	KOG1773			GO:0016021	AT4G28088.1		Low temperature and salt responsive protein family
orange1.1g013717m.g	444.294	1.90617	2.08014e-06	0.000221708	201	166	156	200	306	524	713	1580	PF00400	PTHR22844,PTHR22844:SF199	KOG0315,KOG0265,KOG0295	2.7.11.7		GO:0005515	AT1G24530.1		Transducin/WD40 repeat-like superfamily protein
orange1.1g020362m.g	62.2268	-2.60416	2.20605e-06	0.000233877	61	178	136	40	18	21	19	13	PF01715	PTHR11088,PTHR11088:SF30	KOG1384	2.5.1.27,2.5.1.112	K10760	GO:0008033	AT5G19040.1	ATIPT5,IPT5	isopentenyltransferase 5
orange1.1g012239m.g	1549.74	0.768857	2.30277e-06	0.00024156	1315	1301	784	1074	1637	1689	2441	2478	PF00067	PTHR24298,PTHR24298:SF178	KOG0156	1.14.13.121		GO:0055114,GO:0020037,GO:0016705,GO:0005506	AT3G26300.1	CYP71B34	cytochrome P450, family 71, subfamily B, polypeptide 34
orange1.1g018051m.g	638.172	5.11138	2.29892e-06	0.00024156	16	26	42	51	867	4	2235	2666	PF02535	PTHR11040,PTHR11040:SF59	KOG1558		K14709	GO:0055085,GO:0046873,GO:0030001,GO:0016020	AT3G12750.1	ZIP1	zinc transporter 1 precursor
orange1.1g006357m.g	139.076	-1.07585	2.43644e-06	0.000254245	248	191	146	152	106	61	94	116	PF13632,PF03552	PTHR13301,PTHR13301:SF53		2.4.1.12		GO:0030244,GO:0016760,GO:0016020	AT2G32540.1	ATCSLB04,ATCSLB4,CSLB04	cellulose synthase-like B4
orange1.1g022321m.g	933.334	0.79755	2.50505e-06	0.000260043	629	633	692	667	1111	1164	1393	1229	PF00201	PTHR11926,PTHR11926:SF269		2.4.1.85		GO:0016758,GO:0008152	AT1G22380.1	AtUGT85A3,UGT85A3	UDP-glucosyl transferase 85A3
orange1.1g027186m.g	141.422	-1.59587	2.55652e-06	0.000264011	144	186	265	213	51	88	74	75		PTHR39104					AT3G07150.1
orange1.1g003587m.g	825.511	0.719545	2.58577e-06	0.000265655	731	645	523	527	915	1055	1069	1217	PF00271,PF12513	PTHR12131,PTHR12131:SF1		3.6.4.13	K17675	GO:0016817	AT5G39840.1		ATP-dependent RNA helicase, mitochondrial, putative
orange1.1g004827m.g	1666.13	-0.620206	2.63624e-06	0.000269451	1964	2085	1722	2037	1253	931	1696	1705		PTHR33697,PTHR33697:SF2					AT3G03140.1		Tudor/PWWP/MBT superfamily protein
orange1.1g009774m.g	2500.61	0.991115	2.71923e-06	0.000276515	1466	2133	1411	1493	2738	2208	4728	4669	PF00596,PF13419	PTHR20371,PTHR20371:SF1	KOG2630	5.3.2.5,3.1.3.87,3.1.3.77			AT5G53850.2		haloacid dehalogenase-like hydrolase family protein
orange1.1g013166m.g	3517.53	-0.904954	2.80953e-06	0.000282812	3969	4911	4671	4130	2647	1540	3153	3066		PTHR22952,PTHR22952:SF197					AT4G02640.2	ATBZIP10,BZO2H1	bZIP transcription factor family protein
orange1.1g021829m.g	224.318	0.895703	2.80212e-06	0.000282812	170	158	157	122	240	310	334	324	PF01535,PF13041	PTHR24015,PTHR24015:SF516					AT1G52640.1		Pentatricopeptide repeat (PPR) superfamily protein
orange1.1g020168m.g	25904.1	-2.30721	2.85399e-06	0.000284636	28258	45971	50681	40005	12970	2118	11684	10608	PF00012	PTHR19375,PTHR19375:SF232					AT5G02500.1	AT-HSC70-1,HSC70,HSC70-1,HSP70-1	heat shock cognate protein 70-1
orange1.1g031184m.g	490.934	-1.67319	2.85621e-06	0.000284636	751	919	911	325	235	212	189	346	NA
orange1.1g016126m.g	1405.78	-0.731467	2.91338e-06	0.000288888	2023	1944	1376	1498	1181	797	1232	1214	PF05623	PTHR31343,PTHR31343:SF8					AT1G15030.1		Protein of unknown function (DUF789)
orange1.1g048511m.g	363.373	0.68168	2.94576e-06	0.000290653	274	306	233	268	366	447	515	540	PF00400	PTHR22847,PTHR22847:SF447	KOG0645		K11374	GO:0005515	AT1G49540.2	ELP2	elongator protein 2
orange1.1g020353m.g	1528.53	0.477522	2.97604e-06	0.000292194	1254	1349	1169	1171	1659	1690	1978	2073	PF03479	PTHR31500,PTHR31500:SF15					AT4G12080.1	AHL1,ATAHL1	AT-hook motif nuclear-localized protein 1
orange1.1g031514m.g	340.58	-0.845983	3.28302e-06	0.000320754	455	481	367	397	283	153	285	309		PTHR31945,PTHR31945:SF21					AT2G40435.1
orange1.1g001209m.g	3564.49	0.792147	3.33954e-06	0.000321548	2830	2808	2135	2370	3799	3015	6122	6540	PF00098,PF03159	PTHR12341,PTHR12341:SF30				GO:0008270,GO:0003676,GO:0004527	AT1G75660.1	AtXRN3,XRN3	5\'-3\' exoribonuclease 3
orange1.1g009350m.g	2558.95	-1.27073	3.32689e-06	0.000321548	3266	3941	4411	2342	1843	1269	1575	1477	PF13704	PTHR21461,PTHR21461:SF12					AT5G44670.1		Domain of unknown function (DUF23)
orange1.1g032067m.g	1850.82	-3.29705	3.3198e-06	0.000321548	2201	4221	3599	2919	554	22	467	438	PF00226	PTHR24078					AT1G56300.1		Chaperone DnaJ-domain superfamily protein
orange1.1g001395m.g	972.662	0.575586	3.80606e-06	0.000364704	823	820	649	739	1174	823	1350	1599	PF05496	PTHR23077,PTHR23077:SF27				GO:0009378,GO:0006310,GO:0006281	AT3G56690.1	CIP111	Cam interacting protein 111
orange1.1g044398m.g	30.6999	-2.41647	3.91861e-06	0.000373693	47	36	59	56	6	2	19	16	PF03018	PTHR21495,PTHR21495:SF77					AT1G55210.1		Disease resistance-responsive (dirigent-like protein) family protein
orange1.1g035529m.g	544.005	-0.540478	3.95966e-06	0.00037581	596	651	641	599	433	343	522	573	PF04925,PF04438	PTHR15555,PTHR15555:SF0	KOG4317				AT5G63830.1		HIT-type Zinc finger family protein
orange1.1g031664m.g	60.6315	-1.1422	4.01299e-06	0.000379066	76	99	69	80	45	22	45	48				3.5.3.9
orange1.1g014310m.g	2431.42	0.400434	4.11451e-06	0.000386822	2041	2313	1850	1918	2428	2484	3079	3642	PF02365	PTHR31079,PTHR31079:SF9				GO:0006355,GO:0003677	AT1G25580.1	ANAC008,SOG1	NAC (No Apical Meristem) domain transcriptional regulator superfamily protein
orange1.1g008986m.g	1667.55	-1.17063	4.40509e-06	0.000412196	1615	2990	2115	2204	1174	639	1247	1286		PTHR31447,PTHR31447:SF2	KOG4176				AT4G02940.1		oxidoreductase, 2OG-Fe(II) oxygenase family protein
orange1.1g025682m.g	156.013	-1.70389	4.54362e-06	0.000423173	208	395	162	174	102	40	79	87	PF07939	PTHR33785,PTHR33785:SF2					AT2G42760.1
orange1.1g014869m.g	733.085	-0.913594	4.66184e-06	0.000428181	1009	1000	1071	629	523	428	583	589	PF13837	PTHR21654,PTHR21654:SF5					AT5G03680.1	PTL	Duplicated homeodomain-like superfamily protein
orange1.1g020146m.g	2158.43	-1.31813	4.6448e-06	0.000428181	2967	3426	3238	2299	1204	584	1842	1739	PF00447	PTHR10015,PTHR10015:SF168			K09419	GO:0043565,GO:0006355,GO:0005634,GO:0003700	AT5G62020.1	AT-HSFB2A,HSFB2A	heat shock transcription factor B2A
orange1.1g026736m.g	12388.7	-1.52988	4.63295e-06	0.000428181	19063	21463	18285	12745	10145	4145	5597	6225	PF00257	PTHR33346				GO:0009415,GO:0006950	AT1G20450.1	ERD10,LTI29,LTI45	Dehydrin family protein
orange1.1g001270m.g	503.255	0.965074	4.92051e-06	0.000449866	291	391	327	308	523	752	686	787	PF00005	PTHR19241,PTHR19241:SF304	KOG0061	3.6.3.25		GO:0016887,GO:0005524	AT1G53390.1		P-loop containing nucleoside triphosphate hydrolases superfamily protein
orange1.1g014348m.g	2619.07	-0.875615	5.00128e-06	0.000455162	2777	3577	3856	2827	1677	1819	2026	2149		PTHR31358,PTHR31358:SF6					AT1G24160.1
orange1.1g018089m.g	2452.76	-1.29543	5.11979e-06	0.000462319	2382	3132	4070	3693	1196	1589	1299	1775	PF00160	PTHR11071,PTHR11071:SF259	KOG0546	5.2.1.8		GO:0006457,GO:0003755,GO:0000413	AT2G15790.1	CYP40,SQN	peptidyl-prolyl cis-trans isomerase / cyclophilin-40 (CYP40) / rotamase
orange1.1g032301m.g	1584.59	0.721009	5.12631e-06	0.000462319	1169	1398	1030	1051	1960	1299	2536	2619	PF00169	PTHR22903,PTHR22903:SF18					AT5G05710.1		Pleckstrin homology (PH) domain superfamily protein
orange1.1g046676m.g	125.586	1.26273	5.16526e-06	0.000463733	70	66	54	95	169	107	210	279	PF00447	PTHR10015,PTHR10015:SF164	KOG0627		K09419	GO:0043565,GO:0006355,GO:0005634,GO:0003700	AT5G03720.1	AT-HSFA3,HSFA3	heat shock transcription factor A3
orange1.1g017985m.g	2450.71	-0.542786	5.2725e-06	0.000471239	2639	2887	2854	2816	1728	1633	2489	2596	PF14308,PF00226	PTHR24078,PTHR24078:SF219	KOG0691				AT4G39150.1		DNAJ heat shock N-terminal domain-containing protein
orange1.1g007525m.g	441.681	0.780431	5.66937e-06	0.000503401	353	280	283	339	420	507	678	758	PF02005	PTHR23245,PTHR23245:SF35	KOG2078	2.1.1.228	K15429	GO:0008033,GO:0004809,GO:0003723	AT4G27340.1		Met-10+ like family protein
orange1.1g036275m.g	83.6229	2.58279	5.68286e-06	0.000503401	13	28	11	40	52	104	241	236	PF13812,PF13041	PTHR24015,PTHR24015:SF421					AT2G35130.2		Tetratricopeptide repeat (TPR)-like superfamily protein
orange1.1g029527m.g	1658.1	1.47638	5.75247e-06	0.000506296	1084	731	598	987	1970	1207	3730	3805		PTHR22952,PTHR22952:SF175			K14432		AT1G49720.2	ABF1	abscisic acid responsive element-binding factor 1
orange1.1g048155m.g	174.269	1.31497	5.76635e-06	0.000506296	100	113	83	92	128	258	297	375	PF05553	PTHR33450,PTHR33450:SF4					AT5G06790.1
orange1.1g026720m.g	153.669	-1.39105	6.15352e-06	0.00053792	168	281	257	153	108	67	93	82	PF01535,PF00069	PTHR24055,PTHR24055:SF192		2.7.11.22,2.7.11.23		GO:0006468,GO:0005524,GO:0004672	AT5G45430.1		Protein kinase superfamily protein
orange1.1g037691m.g	717.579	-0.528081	6.61566e-06	0.000575793	840	927	804	714	484	490	708	812	PF02536	PTHR13068,PTHR13068:SF22			K15032	GO:0006355,GO:0005739,GO:0003690	AT2G36000.1		Mitochondrial transcription termination factor family protein
orange1.1g030244m.g	1113.79	1.17285	6.69852e-06	0.000578901	851	676	456	685	1197	949	2256	2308	PF11947	PTHR34575,PTHR34575:SF1					AT5G52780.1		Protein of unknown function (DUF3464)
orange1.1g046568m.g	3209.71	0.527528	6.70946e-06	0.000578901	2557	3044	2296	2310	3313	2907	4638	5289	PF00855	PTHR22981,PTHR22981:SF73		2.7.11.1			AT3G54760.2		dentin sialophosphoprotein-related
orange1.1g026833m.g	1897.21	-2.09687	6.96201e-06	0.000598102	3365	3874	3411	1359	650	234	925	1403	PF13639	PTHR22763,PTHR22763:SF77				GO:0008270,GO:0005515	AT1G26800.1		RING/U-box superfamily protein
orange1.1g048792m.g	1459.18	4.17408	7.15251e-06	0.000611831	191	173	86	150	2856	29	5641	3923	PF03140	PTHR31549,PTHR31549:SF23					AT3G02645.1		Plant protein of unknown function (DUF247)
orange1.1g019846m.g	9488.68	-0.609096	7.23731e-06	0.00061644	10294	12133	11161	10642	7585	5324	9155	9813		PTHR13105,PTHR13105:SF7					AT4G22740.2		glycine-rich protein
orange1.1g022179m.g	3676.74	0.763027	7.29556e-06	0.000618756	2823	2888	2513	2344	3496	4968	5336	5423	PF13266	PTHR31132,PTHR31132:SF2					AT4G39860.1
orange1.1g016589m.g	1225.95	-1.16928	7.32972e-06	0.00061902	2012	1913	1254	1451	951	404	911	934	PF12695	PTHR11614,PTHR11614:SF96	KOG1455	2.3.1.22			AT5G11650.1		alpha/beta-Hydrolases superfamily protein
orange1.1g046630m.g	584.51	1.22084	7.41511e-06	0.000623589	285	312	287	461	564	687	964	1298		PTHR33167,PTHR33167:SF5					AT5G57340.2
orange1.1g006331m.g	237.728	0.859533	7.57627e-06	0.000632677	175	162	152	163	291	333	298	335	PF13516	PTHR24006,PTHR24006:SF478	KOG1947,KOG4341				AT5G01720.1		RNI-like superfamily protein
orange1.1g027996m.g	938.889	1.07639	7.65537e-06	0.000632677	496	779	585	482	1572	870	1496	1384	PF04525	PTHR31087,PTHR31087:SF2					AT3G15810.1		Protein of unknown function (DUF567)
orange1.1g028987m.g	2385.2	-0.735903	7.6819e-06	0.000632677	3635	3177	2127	2696	1765	1312	2016	2509	PF04832	PTHR11220					AT2G37970.1	SOUL-1	SOUL heme-binding family protein
orange1.1g030975m.g	4845.46	1.59928	7.62002e-06	0.000632677	3287	2767	1331	2076	4045	9324	8384	8281	PF00076	PTHR24012			K11294	GO:0003676	AT2G37220.1		RNA-binding (RRM/RBD/RNP motifs) family protein
orange1.1g032847m.g	83.5133	3.91137	7.67479e-06	0.000632677	15	3	6	16	286	11	108	273	PF15699	PTHR35735,PTHR35735:SF1					AT3G25882.1	NIMIN-2	NIM1-interacting 2
orange1.1g035315m.g	76.563	-1.09742	7.75371e-06	0.000635963	82	111	111	98	45	35	50	78	NA
orange1.1g017107m.g	666.876	-0.757378	8.08204e-06	0.000660177	1034	811	767	648	490	366	524	727		PTHR35300,PTHR35300:SF1					AT4G32295.1
orange1.1g021792m.g	646.934	0.538818	8.27401e-06	0.000673099	562	540	510	431	751	678	909	856		PTHR22952,PTHR22952:SF111					AT5G04840.1		bZIP protein
orange1.1g004115m.g	9944.34	-0.534707	8.65099e-06	0.000700906	13681	13032	9580	9590	8049	7099	9024	9746	PF03109	PTHR10566,PTHR10566:SF74	KOG1235	3.6.3.46			AT5G64940.2	ATATH13,ATH13,ATOSA1,OSA1	ABC2 homolog 13
orange1.1g000432m.g	2386.96	-1.03494	8.93768e-06	0.000721202	2846	3306	3530	2675	1853	933	1669	2203	PF00005,PF00664	PTHR24223,PTHR24223:SF165		3.6.3.44	K05665	GO:0016887,GO:0005524,GO:0055085,GO:0042626,GO:0016021,GO:0006810	AT3G60160.1	ATMRP9,MRP9	multidrug resistance-associated protein 9
orange1.1g033041m.g	135.62	0.946486	9.05172e-06	0.000727459	91	73	100	92	187	125	225	217	PF13639	PTHR14155				GO:0008270,GO:0005515	AT3G16720.1	ATL2,TL2	TOXICOS EN LEVADURA 2
orange1.1g004904m.g	11510.1	-0.397972	9.42945e-06	0.000754772	12131	13540	12777	12060	9260	8166	11443	13035	PF02037,PF16294		KOG2416		K12875		AT4G39680.1		SAP domain-containing protein
orange1.1g023770m.g	195.976	-1.73635	9.79644e-06	0.000781011	179	300	251	421	111	41	118	117	PF10312
orange1.1g041053m.g	207.696	1.27649	1.02708e-05	0.000815569	166	132	78	100	178	305	363	395							AT2G31840.1		Thioredoxin superfamily protein
orange1.1g048284m.g	98.2478	-1.42807	1.06668e-05	0.000843647	94	208	137	117	56	30	67	75							AT5G59305.1
orange1.1g030002m.g	2230.4	2.62698	1.08987e-05	0.000855207	370	407	217	1358	3071	1906	6051	5819	PF00847	PTHR31677,PTHR31677:SF24				GO:0006355,GO:0003700	AT5G07580.1		Integrase-type DNA-binding superfamily protein
orange1.1g043833m.g	1050.63	0.402833	1.08616e-05	0.000855207	900	946	837	817	1161	1083	1343	1399		PTHR31852,PTHR31852:SF2					AT2G27260.1		Late embryogenesis abundant (LEA) hydroxyproline-rich glycoprotein family
orange1.1g010169m.g	1647.41	-1.07586	1.13072e-05	0.000880951	1474	2124	2475	2450	918	984	1263	1271	PF01253	PTHR12217,PTHR12217:SF4	KOG2522		K15027	GO:0006413,GO:0003743	AT1G71350.1		eukaryotic translation initiation factor SUI1 family protein
orange1.1g044933m.g	2177.65	-0.775336	1.13152e-05	0.000880951	2579	2674	2923	2413	1693	1043	1951	2148		PTHR11017,PTHR11017:SF162	KOG0617				AT4G12010.1		Disease resistance protein (TIR-NBS-LRR class) family
orange1.1g035102m.g	4319.44	1.5269	1.13987e-05	0.000883996	2928	2574	1325	1915	3595	8429	7157	7153	NA
orange1.1g001813m.g	2554.33	-0.670439	1.18028e-05	0.000911788	3226	3294	3259	2369	1716	1865	2038	2643	PF09261,PF01074,PF07748	PTHR11607,PTHR11607:SF18		3.2.1.24		GO:0008270,GO:0004553,GO:0005975,GO:0004559,GO:0015923,GO:0006013	AT5G13980.1		Glycosyl hydrolase family 38 protein
orange1.1g023257m.g	229.814	-1.54807	1.20324e-05	0.000925936	288	460	412	169	106	133	111	130	PF05690	PTHR31829,PTHR31829:SF2	KOG1606	4.3.3.6	K06215		AT3G16050.1	A37,ATPDX1.2,PDX1.2	pyridoxine biosynthesis 1.2
orange1.1g013820m.g	990.198	-0.729421	1.22951e-05	0.000942518	1499	1345	931	1048	817	570	771	973		PTHR13890,PTHR13890:SF0	KOG2662		K16075		AT5G22830.1	ATMGT10,GMN10,MGT10,MRS2-11	magnesium (Mg) transporter 10
orange1.1g008254m.g	9007.57	-0.796009	1.25378e-05	0.000953785	14205	11961	10598	7816	7104	5230	7322	7893	PF00249	PTHR31312,PTHR31312:SF2					AT4G18020.6	APRR2,PRR2	CheY-like two-component responsive regulator family protein
orange1.1g010097m.g	469.263	0.592496	1.25264e-05	0.000953785	430	385	347	293	503	432	675	792	PF00067	PTHR24279,PTHR24279:SF57	KOG0156	1.14.13.78	K04122	GO:0055114,GO:0020037,GO:0016705,GO:0005506	AT5G25900.1	ATKO1,CYP701A3,GA3	GA requiring 3
orange1.1g012776m.g	6410.67	0.400353	1.26778e-05	0.000960766	5787	5565	4556	5498	6378	6461	8562	9274	PF01237	PTHR10972					AT5G02100.1	ORP3A,UNE18	Oxysterol-binding family protein
orange1.1g030453m.g	1488.43	-0.441081	1.34304e-05	0.00101394	1626	1798	1712	1486	1138	1122	1451	1588	PF04398	PTHR31676,PTHR31676:SF8					AT3G07470.1		Protein of unknown function, DUF538
orange1.1g003801m.g	2000.47	-0.734318	1.44352e-05	0.00108569	2746	3019	1866	2128	1589	1075	1876	1795	PF00571,PF00654	PTHR11689,PTHR11689:SF66			K05016	GO:0055085,GO:0016020,GO:0006821,GO:0005247	AT5G33280.1		Voltage-gated chloride channel family protein
orange1.1g046700m.g	667.533	0.686214	1.46332e-05	0.00109644	421	526	496	526	801	613	1021	1050	PF07939	PTHR31865,PTHR31865:SF1					AT4G33985.1		Protein of unknown function (DUF1685)
orange1.1g028744m.g	130.18	0.816294	1.56842e-05	0.00117079	83	106	98	78	134	137	191	245	PF00067	PTHR24279,PTHR24279:SF57		1.14.13.78		GO:0055114,GO:0020037,GO:0016705,GO:0005506	AT5G25900.1	ATKO1,CYP701A3,GA3	GA requiring 3
orange1.1g003719m.g	1112.48	-0.671895	1.67753e-05	0.00124293	1454	1561	1172	1133	853	565	1090	1152		PTHR34792					AT1G75730.1
orange1.1g004202m.g	1896.53	-0.44929	1.67607e-05	0.00124293	2008	2285	2058	2099	1460	1476	1760	2012	PF00009	PTHR23115,PTHR23115:SF134		3.6.5.3			AT5G10630.2		Translation elongation factor EF1A/initiation factor IF2gamma family protein
orange1.1g030245m.g	32257.8	1.22108	1.74143e-05	0.00128549	19773	18615	18623	17781	30415	60715	46238	45900	PF00160	PTHR11071,PTHR11071:SF250	KOG0865	5.2.1.8		GO:0006457,GO:0003755,GO:0000413	AT2G16600.1	ROC3	rotamase CYP 3
orange1.1g010783m.g	1630.47	-0.822769	1.80245e-05	0.00132563	2534	2331	1620	1655	1161	1195	1082	1424	PF03441,PF00875	PTHR10211,PTHR10211:SF0	KOG0133	4.1.99.3		GO:0006281,GO:0003904	AT1G12370.2	PHR1,UVR2	photolyase 1
orange1.1g030470m.g	118.899	1.91489	1.83161e-05	0.00134212	58	41	39	55	103	77	323	344		PTHR36340					AT2G01590.1	CRR3	chlororespiratory reduction 3
orange1.1g039426m.g	245.947	-0.886252	1.83877e-05	0.00134243	314	275	259	381	135	146	217	235	PF01764	PTHR31403,PTHR31403:SF2	KOG4569	3.1.1.32		GO:0006629	AT4G16820.1	PLA-I{beta]2	alpha/beta-Hydrolases superfamily protein
orange1.1g017150m.g	70.5663	3.06745	1.85043e-05	0.00134602	11	26	10	12	188	12	149	204	PF01657	PTHR32099,PTHR32099:SF1					AT4G05200.1	CRK25	cysteine-rich RLK (RECEPTOR-like protein kinase) 25
orange1.1g012785m.g	517.895	-0.827164	1.86788e-05	0.00134887	661	766	560	586	445	289	328	499	PF04864	PTHR11751,PTHR11751:SF434		2.6.1.99,2.6.1.27	K16903	GO:0016846	AT4G24670.2	TAR2	tryptophan aminotransferase related 2
orange1.1g012936m.g	198.031	0.772944	1.86189e-05	0.00134887	181	163	100	127	222	233	282	309	PF00472,PF03462	PTHR11075,PTHR11075:SF6	KOG2726		K02836	GO:0006415,GO:0003747,GO:0016149,GO:0005737	AT1G56350.1		Peptide chain release factor 2
orange1.1g034519m.g	487.759	0.944332	1.88918e-05	0.00135932	310	379	323	280	758	375	731	865		PTHR33181,PTHR33181:SF4					AT5G43150.1
orange1.1g015545m.g	1119.21	0.511608	1.96e-05	0.00140521	966	1018	831	767	1182	1279	1479	1532		PTHR21596,PTHR21596:SF8					AT3G45900.1		Ribonuclease P protein subunit P38-related
orange1.1g042221m.g	22.8691	-2.10479	1.97904e-05	0.00141377	36	41	42	25	10	2	17	8	PF03479	PTHR31100,PTHR31100:SF16					AT4G35390.1	AGF1	AT-hook protein of GA feedback 1
orange1.1g031424m.g	1424	-1.2393	2.02323e-05	0.00144018	1807	1835	2501	1532	1020	865	762	783	PF00241	PTHR11913,PTHR11913:SF16	KOG1735		K05765	GO:0005622,GO:0003779,GO:0030042,GO:0015629	AT2G16700.1	ADF5,ATADF5	actin depolymerizing factor 5
orange1.1g034381m.g	99.1361	-0.7363	2.11386e-05	0.00149934	146	122	101	113	71	55	92	97	NA
orange1.1g019168m.g	905.825	0.894759	2.18791e-05	0.00154636	610	612	621	599	951	1375	1240	1263	PF01048	PTHR21234,PTHR21234:SF30		3.2.2.9		GO:0009116,GO:0003824	AT4G24340.1		Phosphorylase superfamily protein
orange1.1g028007m.g	542.242	0.790059	2.19759e-05	0.00154771	474	347	400	317	549	688	816	814		PTHR36324,PTHR36324:SF1					AT1G47410.2
orange1.1g046154m.g	408.286	-0.450547	2.29283e-05	0.0016091	470	510	403	443	333	312	362	436	NA
orange1.1g002400m.g	1900.19	0.443514	2.31279e-05	0.00161741	1617	1741	1338	1546	1911	2074	2475	2694	PF02985,PF13646	PTHR10527,PTHR10527:SF29				GO:0005515	AT5G19820.1	emb2734	ARM repeat superfamily protein
orange1.1g044926m.g	2274.85	1.03759	2.42843e-05	0.00169234	1594	1215	1355	1575	2241	3615	2914	3863	PF13193,PF00501	PTHR24095,PTHR24095:SF177				GO:0008152,GO:0003824	AT5G16370.1	AAE5	acyl activating enzyme 5
orange1.1g046578m.g	1043.53	1.98524	2.50326e-05	0.00173841	693	516	168	298	1061	825	2690	2829	PF04545,PF04539,PF04542	PTHR30603,PTHR30603:SF24				GO:0016987,GO:0006355,GO:0006352,GO:0003700,GO:0003677	AT5G13730.1	SIG4,SIGD	sigma factor 4
orange1.1g024786m.g	1011.53	0.857043	2.52406e-05	0.00174162	554	774	676	764	1041	1105	1831	1532	PF02701	PTHR31992,PTHR31992:SF12				GO:0006355,GO:0003677	AT3G50410.1	OBP1	OBF binding protein 1
orange1.1g040704m.g	1798.45	-0.487416	2.52536e-05	0.00174162	1945	2083	2160	1902	1381	1245	1659	2037		PTHR37715					AT2G01100.1
orange1.1g011487m.g	77.8326	2.00988	2.55544e-05	0.00175629	28	43	25	25	92	39	174	259	PF00704	PTHR11177,PTHR11177:SF208	KOG2806	3.2.1.14	K01183	GO:0005975,GO:0004553	AT4G19800.1		Glycosyl hydrolase family protein with chitinase insertion domain
orange1.1g001017m.g	1777.33	0.842422	2.61747e-05	0.00179275	1471	1213	1020	1235	2078	1393	3167	3196	PF12710,PF16212	PTHR24092,PTHR24092:SF70		3.6.3.1		GO:0016021,GO:0015914,GO:0005524,GO:0004012,GO:0000287	AT1G68710.1		ATPase E1-E2 type family protein / haloacid dehalogenase-like hydrolase family protein
orange1.1g043067m.g	184.803	1.53907	2.66414e-05	0.00181846	78	96	108	82	136	179	449	449	PF01486	PTHR11945,PTHR11945:SF184				GO:0006355,GO:0005634,GO:0003700	AT3G57230.1	AGL16	AGAMOUS-like 16
orange1.1g011353m.g	1716.39	-0.584648	2.70585e-05	0.00184062	2167	2188	1915	1719	1421	933	1709	1765	PF07714	PTHR27001,PTHR27001:SF147		2.7.11.1,2.7.10.2		GO:0006468,GO:0004672	AT5G41260.1		Protein kinase protein with tetratricopeptide repeat domain
orange1.1g033016m.g	2904.98	0.306352	2.72599e-05	0.00184283	2527	2842	2251	2444	2926	2691	3795	4129	PF01984	PTHR10840,PTHR10840:SF0				GO:0003677	AT1G29850.3		double-stranded DNA-binding family protein
orange1.1g036208m.g	20111.4	-2.24096	2.72759e-05	0.00184283	22078	36260	37206	31664	10766	1347	9204	8927	PF00012	PTHR19375,PTHR19375:SF218					AT3G12580.1	ATHSP70,HSP70	heat shock protein 70
orange1.1g025772m.g	218.989	1.40271	2.77737e-05	0.00187013	114	134	110	108	235	144	462	571	PF08718	PTHR10219,PTHR10219:SF34	KOG4189			GO:0051861,GO:0046836,GO:0017089,GO:0005737	AT3G21260.3	GLTP3	Glycolipid transfer protein (GLTP) family protein
orange1.1g032713m.g	34.2082	-1.95542	2.89302e-05	0.00194144	41	71	72	26	19	10	17	12		PTHR38224
orange1.1g014426m.g	4168.17	-1.01503	3.00672e-05	0.00201097	6154	6078	5295	4154	3769	1959	2681	3012	PF00150	PTHR31451,PTHR31451:SF18		3.2.1.78	K19355	GO:0005975,GO:0004553	AT5G66460.1		Glycosyl hydrolase superfamily protein
orange1.1g015317m.g	1013.58	0.544159	3.07552e-05	0.00204049	836	837	776	742	1115	866	1622	1508	PF05705	PTHR12265,PTHR12265:SF3					AT5G44250.1		Protein of unknown function DUF829, transmembrane 53
orange1.1g019878m.g	797.037	0.599447	3.07813e-05	0.00204049	589	645	567	646	753	792	1209	1335	PF01370	PTHR10366,PTHR10366:SF400		1.1.1.354		GO:0050662,GO:0003824	AT4G33360.1	FLDH	NAD(P)-binding Rossmann-fold superfamily protein
orange1.1g043515m.g	2536.77	0.463699	3.0918e-05	0.00204049	2354	2261	1683	1992	2504	2409	3681	3873	PF13616	PTHR10657	KOG3258	5.2.1.8	K09579		AT1G26550.1		FKBP-like peptidyl-prolyl cis-trans isomerase family protein
orange1.1g043982m.g	80.9651	-1.49178	3.08705e-05	0.00204049	98	152	136	76	62	33	38	41	NA
orange1.1g023781m.g	1116.62	0.92655	3.16946e-05	0.00208484	812	815	614	746	1139	1756	1425	1682		PTHR35286,PTHR35286:SF1					AT3G53630.1
orange1.1g025814m.g	1129.59	-0.433289	3.28954e-05	0.0021567	1253	1366	1180	1223	865	727	1168	1329							AT3G04500.1		RNA-binding (RRM/RBD/RNP motifs) family protein
orange1.1g012136m.g	78.5548	1.61977	3.40469e-05	0.00222488	55	40	30	26	97	136	70	190	PF01764	PTHR21493,PTHR21493:SF142	KOG4569	3.1.1.3		GO:0006629	AT5G67050.1		alpha/beta-Hydrolases superfamily protein
orange1.1g029526m.g	792.475	-0.55827	3.41649e-05	0.0022253	898	952	951	843	598	458	793	882	PF01116	PTHR30304,PTHR30304:SF5		4.1.2.29		GO:0016832,GO:0008270,GO:0005975	AT1G18270.3		ketose-bisphosphate aldolase class-II family protein
orange1.1g048204m.g	112.419	1.0844	3.63162e-05	0.00235771	72	73	74	59	114	185	168	159		PTHR28242,PTHR28242:SF2	KOG4747		K14490		AT1G03430.1	AHP5	histidine-containing phosphotransfer factor 5
orange1.1g034330m.g	223.756	-2.19147	3.72422e-05	0.00240998	738	129	255	314	93	91	60	80	PF12609	PTHR33090					AT4G10265.1		Wound-responsive family protein
orange1.1g014638m.g	1723.06	-0.722794	3.75972e-05	0.00242232	2239	2461	1870	1775	1536	880	1479	1572	PF08282,PF08472	PTHR12526,PTHR12526:SF2		3.1.3.24		GO:0050307,GO:0005986	AT2G35840.1		Sucrose-6F-phosphate phosphohydrolase family protein
orange1.1g024930m.g	211.551	0.816995	3.76806e-05	0.00242232	139	160	118	175	268	213	263	398	PF00010	PTHR12565,PTHR12565:SF120				GO:0046983	AT3G56770.1		basic helix-loop-helix (bHLH) DNA-binding superfamily protein
orange1.1g046386m.g	1294.93	-1.07485	3.77975e-05	0.00242232	1983	1861	1444	1543	1083	437	1035	970	PF06813	PTHR21576,PTHR21576:SF7					AT5G45275.1		Major facilitator superfamily protein
orange1.1g030289m.g	443.896	-1.50034	3.91599e-05	0.00250159	488	815	790	437	334	187	240	180	PF08477	PTHR11711,PTHR11711:SF184	KOG0070		K07937	GO:0007264,GO:0005525	AT1G10630.1	ARFA1F,ATARFA1F	ADP-ribosylation factor A1F
orange1.1g016997m.g	1746.18	-0.758267	4.07053e-05	0.00258375	2001	2410	2043	2031	1547	849	1458	1613	PF03097	PTHR23030,PTHR23030:SF18					AT1G13310.1		Endosomal targeting BRO1-like domain-containing protein
orange1.1g046009m.g	243.22	-1.07801	4.05842e-05	0.00258375	409	393	276	215	201	111	155	185	PF00232	PTHR10353,PTHR10353:SF29		3.2.1.21	K01188	GO:0005975,GO:0004553	AT1G02850.2	BGLU11	beta glucosidase 11
orange1.1g009748m.g	562.914	-1.53645	4.1238e-05	0.00260925	1150	1080	683	391	347	304	263	250	PF00295	PTHR31375,PTHR31375:SF34		3.2.1.15		GO:0005975,GO:0004650	AT1G60590.1		Pectin lyase-like superfamily protein
orange1.1g039608m.g	30.9098	-2.79882	4.19295e-05	0.00264461	30	55	63	58	15	0	9	9	PF00462	PTHR10168,PTHR10168:SF81	KOG1752	1.8.1.9	K03676	GO:0045454,GO:0015035,GO:0009055	AT1G03020.1		Thioredoxin superfamily protein
orange1.1g005178m.g	946.125	1.1313	4.32118e-05	0.0027158	700	663	385	568	843	1568	1404	1555	PF01535,PF13041	PTHR24015,PTHR24015:SF357					AT5G46580.1		pentatricopeptide (PPR) repeat-containing protein
orange1.1g027539m.g	2059.55	-0.651434	4.33306e-05	0.0027158	2421	2748	2258	2319	1607	1026	2088	2119		PTHR12601,PTHR12601:SF18					AT1G15290.1		Tetratricopeptide repeat (TPR)-like superfamily protein
orange1.1g031036m.g	481.643	-0.739613	4.45367e-05	0.00277394	632	690	478	545	382	223	445	489		PTHR35459,PTHR35459:SF2					AT1G01730.1
orange1.1g040855m.g	192.002	1.07319	4.44818e-05	0.00277394	119	110	142	104	270	291	238	257	PF00067	PTHR24298,PTHR24298:SF114				GO:0055114,GO:0020037,GO:0016705,GO:0005506	AT4G12330.1	CYP706A7	cytochrome P450, family 706, subfamily A, polypeptide 7
orange1.1g013300m.g	368.714	-0.906471	4.53133e-05	0.00281352	389	450	478	525	255	263	279	256	PF00249	PTHR10641,PTHR10641:SF618	KOG0048		K09422		AT4G01680.1	AtMYB55,MYB55	myb domain protein 55
orange1.1g032169m.g	1877.4	-1.77135	4.57642e-05	0.00283269	2182	2904	3324	2714	1378	308	1098	780	PF13202,PF00036	PTHR10891,PTHR10891:SF530	KOG0027		K13448	GO:0005509	AT1G21550.1		Calcium-binding EF-hand family protein
orange1.1g022329m.g	2277.49	0.968207	4.61331e-05	0.00284668	1584	1200	1424	1710	2372	3384	3488	3167	PF00201	PTHR11926,PTHR11926:SF269		2.4.1.324		GO:0016758,GO:0008152	AT1G22380.1	AtUGT85A3,UGT85A3	UDP-glucosyl transferase 85A3
orange1.1g024265m.g	2255.01	-0.430765	4.65082e-05	0.00286097	2925	2731	2344	2065	1855	1568	2326	2326	PF00808	PTHR10252,PTHR10252:SF49	KOG1657		K08066		AT1G56170.2	ATHAP5B,HAP5B,NF-YC2	nuclear factor Y, subunit C2
orange1.1g006817m.g	909.396	0.561156	4.76581e-05	0.00292269	752	821	710	568	902	1027	1263	1351	PF05761	PTHR12103,PTHR12103:SF15	KOG2469	3.1.3.5			AT5G48960.1		HAD-superfamily hydrolase, subfamily IG, 5\'-nucleotidase
orange1.1g005920m.g	2466.5	2.73228	4.97278e-05	0.00303726	1553	622	274	158	4372	1351	6338	6856	PF06203	PTHR31319				GO:0005515	AT5G24470.1	APRR5,PRR5	pseudo-response regulator 5
orange1.1g013591m.g	319.512	-1.40738	4.98312e-05	0.00303726	386	314	617	446	196	90	199	268	PF00481	PTHR13832,PTHR13832:SF307	KOG0698	3.1.3.16	K14497	GO:0003824,GO:0006470,GO:0004722	AT5G51760.1	AHG1	Protein phosphatase 2C family protein
orange1.1g029871m.g	623.305	-0.80328	5.05185e-05	0.00306977	674	751	771	848	435	293	596	619	PF05742	PTHR17985,PTHR17985:SF13					AT4G38260.1		Protein of unknown function (DUF833)
orange1.1g003936m.g	610.651	-1.46924	5.07383e-05	0.00307376	723	841	1182	688	346	140	362	568	PF07725,PF13855	PTHR11017,PTHR11017:SF174	KOG0472			GO:0005515	AT1G69550.1		disease resistance protein (TIR-NBS-LRR class)
orange1.1g022200m.g	46.5669	1.38139	5.1177e-05	0.00309094	35	16	23	26	42	61	80	105	PF13962,PF12796	PTHR24128,PTHR24128:SF24					AT5G15500.2		Ankyrin repeat family protein
orange1.1g002549m.g	541.496	0.915905	5.16098e-05	0.00310766	445	446	284	293	464	630	938	988	PF01535,PF13041	PTHR24015,PTHR24015:SF556			K17964		AT3G18110.1	EMB1270	Pentatricopeptide repeat (PPR) superfamily protein
orange1.1g011621m.g	771.214	-0.726295	5.18347e-05	0.0031118	859	994	1014	838	661	401	669	716	PF00010	PTHR12565,PTHR12565:SF159				GO:0046983	AT3G07340.1		basic helix-loop-helix (bHLH) DNA-binding superfamily protein
orange1.1g038211m.g	497.91	-0.895131	5.23712e-05	0.00313457	669	698	549	598	331	188	457	533	PF00989,PF07714	PTHR23257,PTHR23257:SF434	KOG0198	2.7.11.1		GO:0006355,GO:0006468,GO:0004672	AT4G23050.1		PAS domain-containing protein tyrosine kinase family protein
orange1.1g005874m.g	2821.44	-0.704719	5.47866e-05	0.00323931	3443	3746	2823	3534	2513	1671	2502	2226	PF00501	PTHR24096,PTHR24096:SF181		6.2.1.3		GO:0008152,GO:0003824	AT1G77590.1	LACS9	long chain acyl-CoA synthetase 9
orange1.1g012570m.g	249.03	-0.927763	5.50116e-05	0.00323931	283	324	353	296	196	102	186	247	PF03140	PTHR31549,PTHR31549:SF3					AT2G36430.1		Plant protein of unknown function (DUF247)
orange1.1g026440m.g	3134.83	1.89616	5.45335e-05	0.00323931	1367	1319	1021	1432	2668	1620	7271	11078	PF12796	PTHR24198					AT2G03430.1		Ankyrin repeat family protein
orange1.1g028463m.g	7956.98	-2.02817	5.43859e-05	0.00323931	5133	12244	15149	15810	5360	1708	3246	2503	PF00011	PTHR11527,PTHR11527:SF95	KOG0710		K13993		AT4G25200.1	ATHSP23.6-MITO,HSP23.6-MITO	mitochondrion-localized small heat shock protein 23.6
orange1.1g037001m.g	2830.59	0.512319	5.46706e-05	0.00323931	2272	2686	2152	1943	3282	2539	4271	3937	PF01214	PTHR11740,PTHR11740:SF4	KOG3092		K03115	GO:0019887,GO:0005956	AT5G47080.1	CKB1	casein kinase II beta chain 1
orange1.1g044814m.g	2368.65	-0.689848	5.50965e-05	0.00323931	3660	3049	2019	2691	1509	1590	2226	2324	PF00875,PF03441	PTHR11455,PTHR11455:SF22	KOG0133	4.1.99.3	K01669		AT5G24850.1	CRY3	cryptochrome 3
orange1.1g023201m.g	2438.82	-0.53618	5.6175e-05	0.00329301	2938	3021	2281	2948	1940	1433	2331	2763	PF01126	PTHR35703,PTHR35703:SF2	KOG4480	1.14.99.3	K00510	GO:0055114,GO:0006788,GO:0004392	AT2G26670.1	ATHO1,GUN2,HO1,HY1,HY6,TED4	Plant haem oxygenase (decyclizing) family protein
orange1.1g033701m.g	151.716	1.1372	5.66799e-05	0.00331287	80	107	64	116	200	127	308	258	PF06645	PTHR38354,PTHR38354:SF1				GO:0016021,GO:0008233,GO:0006465,GO:0005787	AT1G34640.1		peptidases
orange1.1g021845m.g	665.276	-1.02111	5.75499e-05	0.00335388	1084	1103	617	694	495	266	593	507	PF00160	PTHR11071,PTHR11071:SF286	KOG0880	5.2.1.8	K03768	GO:0006457,GO:0003755,GO:0000413	AT5G35100.1		Cyclophilin-like peptidyl-prolyl cis-trans isomerase family protein
orange1.1g012613m.g	1214.31	-0.90354	5.79083e-05	0.00336281	1775	1486	1445	1421	625	1018	896	935	PF00201	PTHR11926,PTHR11926:SF204	KOG1192	2.4.1.118		GO:0016758,GO:0008152	AT3G11340.1		UDP-Glycosyltransferase superfamily protein
orange1.1g042101m.g	454.385	0.541822	5.80406e-05	0.00336281	359	358	333	378	443	499	593	733	PF13662	PTHR12873,PTHR12873:SF2		3.6.4.12	K17680	GO:0043139,GO:0003697	AT1G30680.1		toprim domain-containing protein
orange1.1g033243m.g	166.117	0.728401	6.21219e-05	0.0035835	104	144	101	134	207	187	220	249	NA
orange1.1g042099m.g	315.737	0.487354	6.22092e-05	0.0035835	257	284	212	266	330	302	450	475	PF01582	PTHR11017,PTHR11017:SF174				GO:0007165,GO:0005515	AT1G72930.2	TIR	toll/interleukin-1 receptor-like
orange1.1g047677m.g	741.274	-0.614997	6.36592e-05	0.00365646	881	1004	789	804	680	422	636	719	PF07714	PTHR27000,PTHR27000:SF182		2.7.11.1		GO:0006468,GO:0004672	AT1G09970.1	LRR XI-23,RLK7	Leucine-rich receptor-like protein kinase family protein
orange1.1g043704m.g	6076.47	0.890363	6.39046e-05	0.00366001	4672	3811	3607	4370	5990	9222	8801	8424	PF00067	PTHR24286,PTHR24286:SF49	KOG0157		K10528	GO:0055114,GO:0020037,GO:0016705,GO:0005506	AT4G15440.1	CYP74B2,HPL1	hydroperoxide lyase 1
orange1.1g001725m.g	9463.69	0.849372	6.51769e-05	0.00372218	6832	5797	5648	7735	8835	12712	13298	16115	PF00565	PTHR12302,PTHR12302:SF2	KOG2039	3.1.31.1		GO:0035194,GO:0003712	AT5G07350.2	AtTudor1,TSN1,Tudor1	TUDOR-SN protein 1
orange1.1g039707m.g	21.9226	-3.38227	6.6789e-05	0.00379335	13	66	64	11	7	1	5	3	PF03000	PTHR32370,PTHR32370:SF36					AT5G17580.1		Phototropic-responsive NPH3 family protein
orange1.1g044691m.g	4267.38	-0.883885	6.68037e-05	0.00379335	4893	6289	5481	4737	3420	1708	3629	4040	PF00170	PTHR22952,PTHR22952:SF182				GO:0043565,GO:0006355,GO:0003700	AT1G75390.1	AtbZIP44,bZIP44	basic leucine-zipper 44
orange1.1g023881m.g	28.18	1.50702	6.76807e-05	0.00383223	22	8	11	16	39	27	51	62	PF00314	PTHR31048,PTHR31048:SF19					AT4G11650.1	ATOSM34,OSM34	osmotin 34
orange1.1g006765m.g	342.818	-0.477078	6.88286e-05	0.00388618	403	458	365	324	261	234	350	365	PF00651,PF03000	PTHR32370,PTHR32370:SF27				GO:0005515	AT3G44820.1		Phototropic-responsive NPH3 family protein
orange1.1g004582m.g	49.5611	2.19583	6.97171e-05	0.00392523	29	17	7	17	96	22	122	116	PF04564	PTHR22849,PTHR22849:SF18		6.3.2.19		GO:0016567,GO:0004842	AT4G36550.1		ARM repeat superfamily protein
orange1.1g032230m.g	4303.08	-1.14507	7.0986e-05	0.00398542	8021	7364	3214	4776	2953	2265	3260	2613	PF00111	PTHR19370,PTHR19370:SF120			K02639	GO:0051536,GO:0009055	AT1G60950.1	ATFD2,FED A	2Fe-2S ferredoxin-like superfamily protein
orange1.1g002019m.g	831.051	0.949272	7.12356e-05	0.00398819	662	529	462	546	869	1326	994	1298	PF14700	PTHR10102,PTHR10102:SF3		2.7.7.6		GO:0006351,GO:0003899,GO:0003677	AT1G68990.1	MGP3	male gametophyte defective 3
orange1.1g045952m.g	378.462	-0.595628	7.17067e-05	0.00400332	401	484	483	388	291	264	319	389	PF06101	PTHR17204,PTHR17204:SF30					AT3G04350.1		Plant protein of unknown function (DUF946)
orange1.1g012242m.g	714.237	1.14913	7.24152e-05	0.00403159	447	382	475	403	709	1298	995	993	PF02458	PTHR31625,PTHR31625:SF5		2.3.1.115		GO:0016747	AT5G39090.1		HXXXD-type acyl-transferase family protein
orange1.1g044114m.g	44.4704	1.95969	7.29615e-05	0.00405068	22	12	29	7	41	54	113	98	PF03140	PTHR31549,PTHR31549:SF2					AT4G31980.1
orange1.1g047656m.g	109.373	-2.24731	7.33006e-05	0.00405821	154	277	175	101	57	6	46	56		PTHR35985,PTHR35985:SF1					AT1G02700.1
orange1.1g008453m.g	1491.79	-0.677339	7.36091e-05	0.00406148	2200	1678	1597	1645	958	1215	1209	1377	PF07887	PTHR31713,PTHR31713:SF13				GO:0006950,GO:0005516	AT5G62570.2		Calmodulin binding protein-like
orange1.1g047842m.g	332.013	2.68112	7.37673e-05	0.00406148	110	56	110	68	167	1270	321	428	PF00067	PTHR24296,PTHR24296:SF1	KOG0157			GO:0055114,GO:0020037,GO:0016705,GO:0005506	AT2G23180.1	CYP96A1	cytochrome P450, family 96, subfamily A, polypeptide 1
orange1.1g048663m.g	2530.03	-1.05994	7.42525e-05	0.00407693	4462	4194	2575	2217	2056	1134	1774	1888	PF04146	PTHR12357,PTHR12357:SF15	KOG1901				AT1G79270.1	ECT8	evolutionarily conserved C-terminal region 8
orange1.1g004829m.g	416.933	-1.15786	7.52205e-05	0.00409623	582	659	576	419	307	122	362	312	PF13181,PF13176,PF00515,PF13424	PTHR19959,PTHR19959:SF160	KOG1840			GO:0005515	AT3G27960.1		Tetratricopeptide repeat (TPR)-like superfamily protein
orange1.1g018930m.g	920.597	0.433202	7.51468e-05	0.00409623	798	728	712	786	940	909	1163	1452	PF00561	PTHR10992,PTHR10992:SF785		3.1.1.1			AT4G09900.1	ATMES12,MES12	methyl esterase 12
orange1.1g031906m.g	26390.5	0.589141	7.48115e-05	0.00409623	24974	23379	16171	17742	29800	30732	34078	36946	PF00505	PTHR13711,PTHR13711:SF223					AT1G20696.2	HMGB3,NFD03,NFD3	high mobility group B3
orange1.1g041178m.g	524.702	2.22733	7.59366e-05	0.00411808	164	129	148	264	1302	169	1304	937	PF08263,PF00560,PF13855	PTHR27000,PTHR27000:SF196	KOG0472	2.7.11.1		GO:0005515	AT4G08850.1		Leucine-rich repeat receptor-like protein kinase family protein
orange1.1g042543m.g	56.9048	5.89991	7.60351e-05	0.00411808	0	1	1	5	41	0	151	348	PF14299	PTHR32278,PTHR32278:SF2					AT1G56240.1	AtPP2-B13,PP2-B13	phloem protein 2-B13
orange1.1g007958m.g	1019.33	0.656173	7.64169e-05	0.00412755	903	882	715	584	1058	918	1637	1720		PTHR31133,PTHR31133:SF3					AT5G40640.1
orange1.1g019880m.g	1481.75	-0.557191	7.7446e-05	0.00417183	1851	1968	1585	1451	1331	863	1369	1483	PF00650	PTHR23324,PTHR23324:SF80					AT1G55840.1		Sec14p-like phosphatidylinositol transfer family protein
orange1.1g011821m.g	999.421	-0.978537	7.86775e-05	0.00422674	1782	1071	1116	1181	501	741	829	713	PF16135	PTHR31413,PTHR31413:SF4				GO:0007165	AT3G07250.1		nuclear transport factor 2 (NTF2) family protein / RNA recognition motif (RRM)-containing protein
orange1.1g011359m.g	1341.12	0.849209	8.21943e-05	0.0044038	985	913	720	1084	1537	1080	2282	2544	PF00069	PTHR23257,PTHR23257:SF81	KOG0984	2.7.11.1		GO:0006468,GO:0005524,GO:0004672,GO:0004674	AT5G58950.1		Protein kinase superfamily protein
orange1.1g014089m.g	2945.08	-0.779825	8.30059e-05	0.00443537	3592	3744	3729	3303	2378	1301	2396	3198	PF03097	PTHR23032,PTHR23032:SF4					AT1G73390.1		Endosomal targeting BRO1-like domain-containing protein
orange1.1g024357m.g	353.707	-0.844242	8.33536e-05	0.00444203	564	543	307	367	219	257	286	289		PTHR36774,PTHR36774:SF1					AT4G01935.1
orange1.1g041881m.g	104.32	-1.61561	8.71852e-05	0.00463384	269	176	113	66	43	54	58	58		PTHR31717,PTHR31717:SF14					AT1G68190.1		B-box zinc finger family protein
orange1.1g006437m.g	241.708	0.656011	8.74347e-05	0.00463474	236	181	150	164	281	222	326	429	PF12854,PF13041	PTHR24015,PTHR24015:SF466					AT1G16830.1		Pentatricopeptide repeat (PPR) superfamily protein
orange1.1g034165m.g	58.1028	-2.56633	8.76793e-05	0.00463537	87	134	94	72	32	1	22	16	PF00462	PTHR10168,PTHR10168:SF105	KOG1752	1.8.1.9	K03676	GO:0045454,GO:0015035,GO:0009055	AT3G21460.1		Glutaredoxin family protein
orange1.1g021851m.g	4793.83	-1.90223	8.88315e-05	0.00468386	9117	9100	7196	4193	2800	485	2745	2734		PTHR12802,PTHR12802:SF37					AT1G18330.2	EPR1,RVE7	Homeodomain-like superfamily protein
orange1.1g021321m.g	268.407	0.987199	9.03032e-05	0.00472834	188	161	164	182	209	298	486	546	PF13365	PTHR22939,PTHR22939:SF76		3.4.21.108			AT4G18370.1	DEG5,DEGP5,HHOA	DEGP protease 5
orange1.1g033522m.g	489.815	0.831227	9.02952e-05	0.00472834	408	376	219	371	581	444	739	918	PF13881	PTHR13169					AT1G22050.1	MUB6	membrane-anchored ubiquitin-fold protein 6 precursor
orange1.1g040513m.g	422.314	-1.11799	9.03868e-05	0.00472834	731	709	421	410	357	168	261	330	NA
orange1.1g012060m.g	1002.19	0.383923	9.30302e-05	0.00485389	842	955	779	793	1121	874	1381	1410	PF02214	PTHR11145	KOG2714			GO:0051260	AT3G09030.1		BTB/POZ domain-containing protein
orange1.1g008071m.g	4361.49	-0.90317	9.38818e-05	0.00486015	6217	7183	4888	3933	3354	1893	4046	3591	PF00394,PF07732,PF07731	PTHR11709,PTHR11709:SF89		1.3.3.5		GO:0055114,GO:0016491,GO:0005507	AT1G23010.1	LPR1	Cupredoxin superfamily protein
orange1.1g016540m.g	7633.27	-1.29252	9.37272e-05	0.00486015	8671	11476	11078	10467	4663	1790	6681	6117	PF00076	PTHR15241,PTHR15241:SF4				GO:0003676	AT1G07350.1		RNA-binding (RRM/RBD/RNP motifs) family protein
orange1.1g033766m.g	118.798	-1.34596	9.37293e-05	0.00486015	137	246	176	104	84	64	66	59	PF02338	PTHR12419,PTHR12419:SF25			K18342		AT3G57810.2		Cysteine proteinases superfamily protein
orange1.1g017694m.g	3577.93	-2.54025	9.43155e-05	0.00486995	4590	7859	6152	5018	1381	91	1592	1572	PF00447	PTHR10015,PTHR10015:SF160	KOG0627		K09419	GO:0043565,GO:0006355,GO:0005634,GO:0003700	AT3G22830.1	AT-HSFA6B,HSFA6B	heat shock transcription factor A6B
orange1.1g026890m.g	3550.7	-1.68831	9.54877e-05	0.00491774	4434	9929	3839	3196	1499	834	1685	3410		PTHR35127,PTHR35127:SF1					AT3G56360.1
orange1.1g002964m.g	2005	-0.399246	9.75178e-05	0.00500935	2350	2539	2126	1839	1711	1359	1993	2229		PTHR10044,PTHR10044:SF127					AT5G04460.2		RING/U-box superfamily protein
orange1.1g044156m.g	998.313	-0.373524	0.000100937	0.00517164	1071	1188	1096	999	852	750	953	1088	PF01031	PTHR11566,PTHR11566:SF57		3.6.5.5		GO:0005525	AT1G59610.1	ADL3,CF1,DL3,DRP2B	dynamin-like 3
orange1.1g035311m.g	21.1343	2.08457	0.00010178	0.00520148	10	3	10	8	15	28	50	56	PF01369	PTHR10663,PTHR10663:SF155				GO:0032012,GO:0005086	AT1G13980.2	EMB30,GN,VAN7	sec7 domain-containing protein
orange1.1g043544m.g	710.032	-0.47635	0.000103272	0.00526422	913	889	735	673	613	513	682	666	PF13704	PTHR21461,PTHR21461:SF16					AT1G27200.1		Domain of unknown function (DUF23)
orange1.1g009232m.g	4269.49	-0.514695	0.000105037	0.00534053	4676	5110	5005	4585	3466	2554	4528	4336	PF04185	PTHR31956,PTHR31956:SF9		3.1.4.3		GO:0016788	AT1G07230.1	NPC1	non-specific phospholipase C1
orange1.1g017898m.g	895.698	0.896114	0.000106872	0.00542002	756	659	469	557	782	1314	1329	1422		PTHR33918,PTHR33918:SF1					AT1G48460.1
orange1.1g035679m.g	26.5897	-1.93562	0.000108536	0.00549043	44	69	35	18	15	11	8	11	PF02704	PTHR23201,PTHR23201:SF2					AT1G75750.1	GASA1	GAST1 protein homolog 1
orange1.1g002068m.g	5872.32	-0.721145	0.000113398	0.00570743	5977	7640	6963	7547	4701	2932	5519	5671	PF07728,PF00004	PTHR11638,PTHR11638:SF121				GO:0016887,GO:0005524	AT5G15450.1	APG6,CLPB-P,CLPB3	casein lytic proteinase B3
orange1.1g041300m.g	184.853	1.24121	0.000113332	0.00570743	144	98	88	98	258	114	373	388	PF08263,PF00069,PF13855	PTHR27000,PTHR27000:SF196	KOG0472	2.7.11.1		GO:0006468,GO:0005524,GO:0004672,GO:0005515	AT4G08850.1		Leucine-rich repeat receptor-like protein kinase family protein
orange1.1g025926m.g	113.83	1.19894	0.000116085	0.00582795	70	51	55	89	142	178	126	207		PTHR10445,PTHR10445:SF2				GO:0006367,GO:0006366,GO:0005674	AT3G52270.1		Transcription initiation factor IIF, beta subunit
orange1.1g027928m.g	1623.36	-0.927494	0.000117098	0.00586402	1672	2513	2304	1719	1115	1209	1091	1154	PF00046	PTHR24326,PTHR24326:SF263				GO:0003677	AT1G46480.1	WOX4	WUSCHEL related homeobox 4
orange1.1g025613m.g	1919.67	0.661882	0.000118395	0.00591411	1483	1755	1288	1255	1798	1756	3071	3495	PF00571	PTHR11911,PTHR11911:SF109					AT4G36910.1	CDCP2,LEJ2	Cystathionine beta-synthase (CBS) family protein
orange1.1g017811m.g	4325.01	-1.10179	0.000123239	0.00613353	3626	5617	6827	6398	3249	2013	3064	3162	PF00254	PTHR10516,PTHR10516:SF145	KOG0544	5.2.1.8		GO:0006457	AT3G21640.1	ATFKBP42,FKBP42,TWD1,UCU2	FKBP-type peptidyl-prolyl cis-trans isomerase family protein
orange1.1g029507m.g	1045.06	-1.36023	0.000123403	0.00613353	2322	1286	814	1475	713	310	638	842	PF00847	PTHR31194,PTHR31194:SF4				GO:0006355,GO:0003700	AT5G25190.1		Integrase-type DNA-binding superfamily protein
orange1.1g016105m.g	1860.94	-0.483148	0.000125715	0.00623292	2021	2414	2044	1918	1621	1131	1815	1989	PF01435	PTHR22726,PTHR22726:SF1				GO:0006508,GO:0004222	AT5G51740.1		Peptidase family M48 family protein
orange1.1g001432m.g	2578.69	-0.811898	0.000132582	0.00655705	3765	3365	2484	3164	1404	1255	2599	2858		PTHR34677,PTHR34677:SF1					AT3G48200.1
orange1.1g036790m.g	95.0036	-0.629222	0.000132989	0.0065609	123	128	102	96	69	57	91	99		PTHR16105,PTHR16105:SF0					AT1G09230.1		RNA-binding (RRM/RBD/RNP motifs) family protein
orange1.1g036238m.g	9.72424	5.20425	0.000136445	0.00671479	1	0	1	0	6	4	22	58	PF13639	PTHR14155				GO:0008270,GO:0005515	AT3G48030.1		hypoxia-responsive family protein / zinc finger (C3HC4-type RING finger) family protein
orange1.1g000046m.g	1468.77	0.475425	0.000140905	0.00683305	1293	1287	1038	1147	1415	1697	1962	2052		PTHR32387,PTHR32387:SF0					AT4G13750.1	NOV	Histidine kinase-, DNA gyrase B-, and HSP90-like ATPase family protein
orange1.1g005420m.g	3715.45	-0.807319	0.000140497	0.00683305	3372	5279	4969	4547	2607	1940	3555	3362	PF00069	PTHR11909,PTHR11909:SF73		2.7.11.1		GO:0006468,GO:0005524,GO:0004672	AT2G25760.1		Protein kinase family protein
orange1.1g019916m.g	2425.92	2.23565	0.000140401	0.00683305	1319	378	440	1153	3918	1068	7805	4818	PF03936,PF01397	PTHR31225,PTHR31225:SF15		4.2.3.47	K15803	GO:0016829,GO:0010333,GO:0000287,GO:0008152	AT3G14490.1		Terpenoid cyclases/Protein prenyltransferases superfamily protein
orange1.1g022699m.g	415.52	-0.800027	0.000140209	0.00683305	671	594	387	414	325	280	339	307	PF01789	PTHR31407,PTHR31407:SF16				GO:0019898,GO:0015979,GO:0009654,GO:0009523,GO:0005509	AT3G05410.2		Photosystem II reaction center PsbP family protein
orange1.1g026264m.g	3116.98	0.727564	0.000139874	0.00683305	2572	2287	1903	2335	2625	3270	5238	5507	PF00581	PTHR12231,PTHR12231:SF112	KOG1530				AT4G27700.1		Rhodanese/Cell cycle control phosphatase superfamily protein
orange1.1g039313m.g	17.8271	5.54342	0.000140649	0.00683305	3	0	0	0	46	1	65	42	PF03145	PTHR10315,PTHR10315:SF45				GO:0007275,GO:0006511,GO:0005634	AT5G53360.1		TRAF-like superfamily protein
orange1.1g001007m.g	3353.11	-0.394176	0.000142601	0.00687639	4203	4280	3010	3339	2869	2382	3304	3616	PF00225	PTHR24115,PTHR24115:SF469	KOG0239	3.6.4.5		GO:0008017,GO:0007018,GO:0005524,GO:0003777,GO:0005871	AT5G10470.1	KAC1,KCA1	kinesin like protein for actin based chloroplast movement 1
orange1.1g009851m.g	1398.24	-0.632576	0.000142834	0.00687639	2026	2011	1326	1289	1069	819	1351	1403	PF00201	PTHR11926,PTHR11926:SF162	KOG1192	2.4.1.324		GO:0016758,GO:0008152	AT3G02100.1		UDP-Glycosyltransferase superfamily protein
orange1.1g016322m.g	2217.75	0.263716	0.000142582	0.00687639	2036	2151	1705	1920	2272	1995	2867	3058	PF14531	PTHR24361,PTHR24361:SF385	KOG0198	2.7.12.2			AT4G29810.1	ATMKK2,MK1,MKK2	MAP kinase kinase 2
orange1.1g032247m.g	94.2304	-1.75169	0.000143778	0.00690516	92	204	186	80	39	17	59	75	PF02365	PTHR31989,PTHR31989:SF5				GO:0006355,GO:0003677	AT4G35580.1	NTL9	NAC transcription factor-like 9
orange1.1g014565m.g	177.41	1.2309	0.00014476	0.00693562	151	90	57	116	254	144	321	350		PTHR12242,PTHR12242:SF6					AT1G10660.4
orange1.1g026469m.g	16.8595	2.40773	0.000145433	0.00695115	7	6	3	5	31	6	41	48	PF00808	PTHR11064,PTHR11064:SF20					AT5G47670.1	L1L,NF-YB6	nuclear factor Y, subunit B6
orange1.1g011268m.g	1962.55	-0.52091	0.000151207	0.00720981	2327	2506	2046	2087	1837	1190	1723	2014	PF00415	PTHR22870,PTHR22870:SF209					AT3G15430.1		Regulator of chromosome condensation (RCC1) family protein
orange1.1g000568m.g	207.537	-0.777688	0.000153364	0.00729524	219	257	281	251	141	104	175	235	PF00931	PTHR23155,PTHR23155:SF563	KOG4658			GO:0043531	AT3G14470.1		NB-ARC domain-containing disease resistance protein
orange1.1g040762m.g	488.464	-1.14412	0.000154629	0.00733787	814	736	631	444	332	144	348	496		PTHR35467,PTHR35467:SF2					AT1G28100.2
orange1.1g001047m.g	1380.33	0.693017	0.000156428	0.0074043	1218	1199	730	972	1289	1500	2214	2226	PF08148		KOG0948	3.6.4.13			AT1G70070.1	EMB25,ISE2,PDE317	DEAD/DEAH box helicase, putative
orange1.1g028094m.g	37.3551	2.11928	0.000156772	0.0074043	21	5	6	22	68	30	90	72	PF00847	PTHR31839,PTHR31839:SF8				GO:0006355,GO:0003700	AT5G51990.1	CBF4,DREB1D	C-repeat-binding factor 4
orange1.1g005427m.g	809.963	-0.399021	0.000161738	0.00757496	1060	885	774	855	664	578	848	847	PF00481,PF00069	PTHR23257,PTHR23257:SF382	KOG0192	2.7.11.1		GO:0003824,GO:0006468,GO:0005524,GO:0004672	AT2G40860.1		protein kinase family protein / protein phosphatase 2C ( PP2C) family protein
orange1.1g016521m.g	475.639	-0.657281	0.000161905	0.00757496	538	566	606	530	346	384	381	411	PF03151	PTHR11132,PTHR11132:SF75	KOG1441		K15285		AT5G57100.1		Nucleotide/sugar transporter family protein
orange1.1g017725m.g	167.389	0.566441	0.000161711	0.00757496	155	149	109	112	205	165	233	234	PF03634	PTHR31072,PTHR31072:SF24					AT5G60970.1	TCP5	TEOSINTE BRANCHED 1, cycloidea and PCF transcription factor 5
orange1.1g038567m.g	5513.63	0.806278	0.000161057	0.00757496	3991	4731	3521	3351	5581	4372	9603	10941	PF06203	PTHR31319,PTHR31319:SF15			K12129	GO:0005515	AT5G02810.1	APRR7,PRR7	pseudo-response regulator 7
orange1.1g017798m.g	37.6988	-1.17652	0.000167631	0.00782448	42	49	59	51	19	14	35	31	PF00847	PTHR31657,PTHR31657:SF9			K09286	GO:0006355,GO:0003700	AT1G78080.1	RAP2.4	related to AP2 4
orange1.1g007084m.g	2929.82	0.800121	0.000168157	0.00783071	2539	2127	1796	1849	2966	4368	3764	4177	PF00270	PTHR24031,PTHR24031:SF326		3.6.4.13		GO:0005524,GO:0003676	AT3G22330.1	ATRH53,PMH2	putative mitochondrial RNA helicase 2
orange1.1g017936m.g	3682.65	1.08964	0.000169057	0.00785427	1719	2504	2510	2302	4367	2632	7561	7259	PF07714	PTHR24343,PTHR24343:SF169		2.7.11.1		GO:0006468,GO:0004672	AT4G33950.1	ATOST1,OST1,P44,SNRK2-6,SNRK2.6,SRK2E	Protein kinase superfamily protein
orange1.1g014566m.g	6939.05	-1.00699	0.000170896	0.00792124	11599	12097	6023	6771	5226	2853	5790	5677		PTHR35095					AT4G02920.1
orange1.1g005839m.g	6414.75	-0.776431	0.000174762	0.00804703	7817	8729	7139	7670	5463	2780	6192	5620		PTHR33334,PTHR33334:SF5					AT5G64170.2		dentin sialophosphoprotein-related
orange1.1g014038m.g	460.654	0.933138	0.000174821	0.00804703	332	318	296	279	520	758	543	630	PF07714	PTHR27003,PTHR27003:SF26		2.7.11.1		GO:0006468,GO:0004672	AT5G54590.1	CRLK1	Protein kinase superfamily protein
orange1.1g045479m.g	267.103	0.808234	0.000174791	0.00804703	242	200	136	179	259	364	378	414	PF11955	PTHR31476,PTHR31476:SF2					AT5G62990.1	emb1692	Ubiquitin carboxyl-terminal hydrolase family protein
orange1.1g009542m.g	1054.52	0.874	0.000175239	0.00804769	790	789	494	819	900	1264	1705	1936		PTHR31412,PTHR31412:SF5					AT5G05740.2	ATEGY2,EGY2	ethylene-dependent gravitropism-deficient and yellow-green-like 2
orange1.1g012057m.g	1421.01	-2.0931	0.000177439	0.00812995	2255	2970	2522	1219	1107	391	362	253	PF12708	PTHR31375,PTHR31375:SF26		3.2.1.15			AT1G48100.1		Pectin lyase-like superfamily protein
orange1.1g003616m.g	1077.39	-0.435544	0.000179828	0.00820395	1136	1355	1204	1092	890	827	1030	1071		PTHR31801,PTHR31801:SF1					AT5G47400.1
orange1.1g021396m.g	704.497	0.333237	0.000179877	0.00820395	632	662	530	591	717	707	914	951		PTHR35476,PTHR35476:SF2					AT2G02880.1		mucin-related
orange1.1g001451m.g	760.032	0.69913	0.000181231	0.00824683	562	494	533	639	744	720	1219	1345	PF03398	PTHR12161,PTHR12161:SF13	KOG2027				AT2G19710.1		Regulator of Vps4 activity in the MVB pathway protein
orange1.1g032690m.g	516.446	1.20205	0.000182835	0.00830087	382	194	251	377	524	821	661	986	PF03106	PTHR31221				GO:0043565,GO:0006355,GO:0003700	AT2G47260.1	ATWRKY23,WRKY23	WRKY DNA-binding protein 23
orange1.1g011048m.g	280.039	-1.40911	0.000185532	0.00839896	327	554	475	222	180	173	121	142	PF00249	PTHR31003,PTHR31003:SF3					AT2G03500.1		Homeodomain-like superfamily protein
orange1.1g032043m.g	20320.3	1.13691	0.000185838	0.00839896	13790	14008	8919	12723	24912	12717	42478	42309		PTHR35098,PTHR35098:SF1					AT2G03440.1	ATNRP1,NRP1	nodulin-related protein 1
orange1.1g031218m.g	11820	-1.82592	0.000187722	0.00846492	8433	16659	23875	20735	8766	2380	5618	4766	PF00011	PTHR11527,PTHR11527:SF158	KOG0710		K13993		AT1G07400.1		HSP20-like chaperones superfamily protein
orange1.1g007543m.g	2313.53	0.708091	0.000194527	0.00874914	1795	1868	1354	1796	1972	2862	3428	3833	PF01535,PF13041	PTHR24015,PTHR24015:SF722					AT3G59040.1		Tetratricopeptide repeat (TPR)-like superfamily protein
orange1.1g014354m.g	2026.32	0.355354	0.000194903	0.00874914	1913	1861	1477	1649	1955	2109	2567	2911	PF03029	PTHR21231,PTHR21231:SF8					AT4G21800.2	QQT2	P-loop containing nucleoside triphosphate hydrolases superfamily protein
orange1.1g031656m.g	16058.3	-1.76015	0.000195892	0.00877374	24664	27443	28322	15609	12532	6626	3161	6751	NA
orange1.1g023867m.g	226.027	-0.701912	0.000198457	0.00886873	287	310	275	213	145	180	204	184	NA
orange1.1g014390m.g	2315.83	-0.555526	0.000199215	0.00888266	2686	3036	2592	2364	2008	1260	2151	2543	PF03127,PF00790	PTHR13856,PTHR13856:SF81	KOG1087			GO:0006886,GO:0005622	AT5G63640.1		ENTH/VHS/GAT family protein
orange1.1g045028m.g	1957.74	0.273804	0.000202306	0.00900034	1724	1873	1554	1708	2042	1775	2408	2799	PF07714,PF14381	PTHR23257,PTHR23257:SF466	KOG0192	2.7.11.1		GO:0006468,GO:0004672	AT1G73660.1		protein tyrosine kinase family protein
orange1.1g008470m.g	640.09	0.605489	0.000204112	0.00904036	509	494	527	429	667	791	884	858		PTHR35736,PTHR35736:SF1					AT3G26950.1
orange1.1g036969m.g	783.471	-0.820322	0.000203708	0.00904036	1064	1015	1050	746	489	345	748	872		PTHR10795,PTHR10795:SF360		3.4.21.25			AT1G32940.1	ATSBT3.5,SBT3.5	Subtilase family protein
orange1.1g021056m.g	1684.98	-0.957135	0.000212861	0.00940696	1558	2181	2363	2403	1275	696	1388	1517	PF01549,PF03171	PTHR10869,PTHR10869:SF55		1.14.11.2		GO:0055114,GO:0016491	AT3G28480.1		Oxoglutarate/iron-dependent oxygenase
orange1.1g014179m.g	2017.95	0.663187	0.000215245	0.00949127	1527	1651	1286	1582	1922	2693	2683	2960		PTHR34568,PTHR34568:SF2					AT3G52170.2		DNA binding
orange1.1g021717m.g	515.287	0.916567	0.000218173	0.00959911	360	370	275	378	612	363	960	990		PTHR24006,PTHR24006:SF523					AT3G48880.2		RNI-like superfamily protein
orange1.1g036748m.g	613.536	-0.536298	0.000218888	0.00960937	650	700	768	676	464	385	620	652		PTHR31956,PTHR31956:SF9					AT1G07230.1	NPC1	non-specific phospholipase C1
orange1.1g026597m.g	970.911	0.759404	0.000220027	0.00963814	767	620	661	732	916	1359	1289	1498	PF13398	PTHR33979,PTHR33979:SF3					AT1G67060.1
orange1.1g004956m.g	1531.44	1.63079	0.000222286	0.00967308	737	798	499	864	2029	655	3873	3767	PF00474	PTHR11819,PTHR11819:SF94				GO:0055085,GO:0016020,GO:0006810,GO:0005215	AT5G45380.1	ATDUR3,DUR3	solute:sodium symporters;urea transmembrane transporters
orange1.1g009344m.g	1307.2	-0.525836	0.000222766	0.00967308	1405	1575	1431	1538	1191	882	1139	1250	PF13962,PF12796	PTHR24186,PTHR24186:SF4	KOG4412				AT1G07710.1		Ankyrin repeat family protein
orange1.1g013245m.g	396.298	-0.513932	0.00022163	0.00967308	484	439	390	488	281	295	407	386	PF14416,PF13839	PTHR32285,PTHR32285:SF9					AT1G01430.1	TBL25	TRICHOME BIREFRINGENCE-LIKE 25
orange1.1g013862m.g	1184.47	0.43103	0.000222331	0.00967308	1008	1090	899	914	1237	990	1631	1948	PF03982,PF12697	PTHR22753,PTHR22753:SF8		2.3.1.20		GO:0016747	AT5G41120.1		Esterase/lipase/thioesterase family protein
orange1.1g037193m.g	21.6461	-1.91474	0.000227137	0.00984145	21	44	23	44	13	4	14	7	PF07983	PTHR32227,PTHR32227:SF54					AT3G55430.1		O-Glycosyl hydrolases family 17 protein
orange1.1g038837m.g	452.943	-0.633598	0.000229274	0.00991248	574	563	448	550	395	229	408	474		PTHR34360,PTHR34360:SF2					AT1G28410.1
orange1.1g000681m.g	5177.08	-0.285729	0.000234759	0.0101277	5447	6162	5292	5111	4498	3740	5378	6064	PF14538	PTHR12848,PTHR12848:SF16			K07204	GO:0031931,GO:0031929	AT3G08850.1	ATRAPTOR1B,RAPTOR1,RAPTOR1B	HEAT repeat ;WD domain, G-beta repeat protein protein
orange1.1g045147m.g	1109.84	-0.986989	0.00023798	0.0102444	1537	1715	1250	1237	739	917	581	763	PF04570	PTHR33059,PTHR33059:SF32					AT2G44670.1		Protein of unknown function (DUF581)
orange1.1g028267m.g	145.769	0.973216	0.000238812	0.0102581	84	104	79	112	158	231	181	221	PF00270	PTHR24031,PTHR24031:SF336		3.6.4.13		GO:0005524,GO:0003676	AT3G09720.1		P-loop containing nucleoside triphosphate hydrolases superfamily protein
orange1.1g024258m.g	3606.64	-0.374195	0.000240993	0.0103295	3767	4278	3520	4164	3053	2611	3585	3949	PF00076	PTHR23147,PTHR23147:SF10			K12891	GO:0003676	AT5G64200.1	ATSC35,SC35	ortholog of human splicing factor SC35
orange1.1g048804m.g	49.5856	-1.26092	0.000242118	0.0103555	69	45	92	61	21	27	39	36							AT4G22160.2
orange1.1g014326m.g	1670.14	0.655259	0.000243385	0.010376	1319	1381	1220	1105	1678	2247	2306	2187	PF03634	PTHR31072,PTHR31072:SF11					AT3G47620.1	AtTCP14,TCP14	TEOSINTE BRANCHED, cycloidea and PCF (TCP) 14
orange1.1g046078m.g	221.165	-1.29274	0.000243638	0.010376	171	273	397	349	138	82	172	151	PF12907	PTHR33788,PTHR33788:SF2					AT2G23090.1		Uncharacterised protein family SERF
orange1.1g046214m.g	289.793	-1.45038	0.000245108	0.0104163	436	519	324	376	151	47	233	256		PTHR33320,PTHR33320:SF6					AT5G10695.1
orange1.1g035543m.g	25.0704	-1.58796	0.000246448	0.010451	47	29	33	36	21	10	8	12	PF03087	PTHR33070,PTHR33070:SF14					AT1G76240.1		Arabidopsis protein of unknown function (DUF241)
orange1.1g021471m.g	431.329	0.415256	0.000247404	0.0104692	340	392	325	372	436	418	575	651		PTHR37201,PTHR37201:SF1					AT1G73090.1
orange1.1g005504m.g	452.498	0.872886	0.000248366	0.0104807	356	346	246	295	437	712	593	659	PF01926	PTHR11649,PTHR11649:SF60				GO:0005525	AT3G12080.1	emb2738	GTP-binding family protein
orange1.1g010379m.g	3223.14	0.424972	0.000248728	0.0104807	2728	2957	2230	2749	3545	2736	4445	4957	PF00013	PTHR10288,PTHR10288:SF149	KOG2190		K13162	GO:0003723	AT1G14170.3		RNA-binding KH domain-containing protein
orange1.1g011345m.g	314.516	-0.497192	0.000249615	0.0104959	337	365	353	364	245	214	332	305	PF00170	PTHR22952,PTHR22952:SF208				GO:0043565,GO:0006355,GO:0003700	AT1G19490.1		Basic-leucine zipper (bZIP) transcription factor family protein
orange1.1g016228m.g	1429.61	0.317693	0.000250218	0.0104991	1277	1389	1078	1193	1461	1245	1902	2112	PF03618	PTHR31756,PTHR31756:SF3		2.7.4.27,2.7.11.32	K09773	GO:0016772,GO:0005524	AT4G21210.1	ATRP1,RP1	PPDK regulatory protein
orange1.1g008950m.g	195.579	-1.04253	0.000251798	0.0105432	229	197	270	310	117	74	180	180	PF17047,PF00168	PTHR10774,PTHR10774:SF62	KOG1030			GO:0005515	AT5G04220.2	ATSYTC,NTMC2T1.3,NTMC2TYPE1.3,SYT3,SYTC	Calcium-dependent lipid-binding (CaLB domain) family protein
orange1.1g006076m.g	318.253	1.06291	0.000253324	0.0105519	234	238	138	194	278	535	413	552	PF13041,PF14432,PF01535	PTHR24015,PTHR24015:SF611					AT3G46790.1	CRR2	Tetratricopeptide repeat (TPR)-like superfamily protein
orange1.1g024199m.g	1006.08	-1.63026	0.000253594	0.0105519	2011	1993	920	1080	733	165	658	529	PF00583	PTHR23091,PTHR23091:SF253				GO:0008080	AT1G72030.1		Acyl-CoA N-acyltransferases (NAT) superfamily protein
orange1.1g033279m.g	3077.04	0.333652	0.000252753	0.0105519	2675	3025	2418	2437	2959	3119	4049	4275		PTHR35122,PTHR35122:SF2					AT5G17165.1
orange1.1g045029m.g	4251.39	-1.06612	0.000255479	0.0106082	6235	6181	4993	4947	3822	1325	3154	3316	PF00201	PTHR11926,PTHR11926:SF242				GO:0016758,GO:0008152	AT3G21760.1	HYR1	UDP-Glycosyltransferase superfamily protein
orange1.1g023048m.g	90.0738	0.777167	0.000261035	0.0108164	71	73	58	55	107	120	126	115	PF02458	PTHR31623,PTHR31623:SF6		2.3.1.84		GO:0016747	AT3G26040.1		HXXXD-type acyl-transferase family protein
orange1.1g044569m.g	57.5974	0.894434	0.000262823	0.0108679	33	42	47	33	70	70	72	101							AT4G39880.1		Ribosomal protein L23/L15e family protein
orange1.1g030787m.g	274.393	1.11639	0.000265321	0.0109258	158	213	157	145	337	173	582	550		PTHR13833					AT5G14890.1		NHL domain-containing protein
orange1.1g046949m.g	184.463	1.06522	0.000265296	0.0109258	87	149	111	114	300	136	332	291	NA
orange1.1g032375m.g	44.2546	1.8194	0.000267779	0.0110043	20	14	13	28	41	95	41	107	PF13202,PF13499	PTHR10891,PTHR10891:SF590	KOG0027		K13448	GO:0005509	AT5G42380.1	CML37,CML39	calmodulin like 37
orange1.1g018672m.g	2100.65	-0.416478	0.000273844	0.0112304	2780	2441	2121	1993	1812	1363	2164	2254	PF00481	PTHR13832,PTHR13832:SF223		3.1.3.16		GO:0003824,GO:0006470,GO:0004722	AT5G53140.1		Protein phosphatase 2C family protein
orange1.1g009320m.g	578.485	0.567043	0.000274951	0.0112527	460	543	395	414	662	462	858	972	PF04564,PF00514	PTHR23315,PTHR23315:SF98	KOG4646	6.3.2.19		GO:0016567,GO:0004842,GO:0005515	AT5G65200.1	ATPUB38,PUB38	plant U-box 38
orange1.1g005733m.g	1255.69	0.481762	0.000283573	0.0115818	1018	1174	849	1022	1298	1424	1517	1866	PF04000	PTHR13237,PTHR13237:SF8	KOG3118				AT2G43650.1	EMB2777	Sas10/U3 ribonucleoprotein (Utp) family protein
orange1.1g028071m.g	414.315	1.05381	0.000284176	0.0115827	252	241	205	339	540	291	785	807	PF03168	PTHR31852,PTHR31852:SF43					AT3G54200.1		Late embryogenesis abundant (LEA) hydroxyproline-rich glycoprotein family
orange1.1g001284m.g	705.925	0.547946	0.000287394	0.0116899	671	558	479	518	715	858	889	1023	PF12460,PF14500	PTHR12891	KOG1967		K15075		AT5G48120.1		ARM repeat superfamily protein
orange1.1g027364m.g	4441.99	-0.756722	0.000291968	0.0118518	4163	5772	5752	5721	3153	3307	3656	3507	PF04969	PTHR13164	KOG3260				AT1G30070.1		SGS domain-containing protein
orange1.1g017352m.g	1747	0.763364	0.000293218	0.0118783	1404	1435	1194	1004	1992	1298	3084	3124	PF06293	PTHR24055,PTHR24055:SF205		2.7.11.24	K04371	GO:0016773,GO:0016020,GO:0005524	AT1G10210.1	ATMPK1,MPK1	mitogen-activated protein kinase 1
orange1.1g022740m.g	2269.7	0.492568	0.000294653	0.0119122	2075	2149	1565	1558	2672	1910	3335	3315		PTHR11863,PTHR11863:SF33		1.14.21.6			AT3G02580.1	BUL1,DWF7,STE1	sterol 1
orange1.1g010354m.g	406.884	0.386644	0.000295306	0.0119145	370	359	307	331	392	397	521	640	PF13041	PTHR24015,PTHR24015:SF310					AT3G18020.1		Pentatricopeptide repeat (PPR) superfamily protein
orange1.1g009593m.g	933.371	-0.766293	0.000297644	0.0119845	944	1307	1326	950	777	497	796	834	PF14541	PTHR13683,PTHR13683:SF303		3.4.23.41		GO:0006508,GO:0004190	AT5G10080.1		Eukaryotic aspartyl protease family protein
orange1.1g019551m.g	3241.9	-0.486361	0.000309909	0.0124364	4233	4008	3075	3396	2734	1865	3322	3552	PF00106	PTHR24320,PTHR24320:SF70	KOG1208	1.1.1.300		GO:0016491,GO:0008152	AT4G09750.1		NAD(P)-binding Rossmann-fold superfamily protein
orange1.1g038013m.g	314.407	-1.22173	0.000310114	0.0124364	627	481	336	286	254	93	222	230	PF02701	PTHR31089,PTHR31089:SF4				GO:0006355,GO:0003677	AT5G39660.2	CDF2	cycling DOF factor 2
orange1.1g007269m.g	380.123	-0.586258	0.000315923	0.0126423	433	427	501	394	297	285	325	356	PF14686,PF14683,PF06045	PTHR32018		4.2.2.23	K18195		AT1G09890.1		Rhamnogalacturonate lyase family protein
orange1.1g009081m.g	1660.09	0.535393	0.000316519	0.0126423	1305	1437	1298	1201	1613	2044	2123	2385	PF16135	PTHR24098,PTHR24098:SF18					AT5G59830.1
orange1.1g025415m.g	3098.54	-2.12197	0.000318415	0.0126927	6996	6114	3278	3482	2530	320	1027	837		PTHR33829,PTHR33829:SF1					AT5G52420.1
orange1.1g008822m.g	1357.2	0.599687	0.000319809	0.0127228	1069	1048	944	1105	1297	1730	1738	2036	PF08737	PTHR12507,PTHR12507:SF3					AT1G50120.1
orange1.1g003933m.g	5539.39	0.34325	0.000320591	0.0127285	4945	5205	4155	4620	5567	5800	7215	7264	PF00013	PTHR10288,PTHR10288:SF145	KOG1676		K13210	GO:0003723	AT1G33680.1		KH domain-containing protein
orange1.1g012118m.g	245.715	-0.923573	0.000321439	0.0127368	274	377	347	245	221	135	159	185	PF02365	PTHR31079,PTHR31079:SF3				GO:0006355,GO:0003677	AT4G29230.1	anac075,NAC075	NAC domain containing protein 75
orange1.1g034037m.g	277.865	0.754999	0.000325548	0.012874	220	236	168	180	253	390	363	445		PTHR15852,PTHR15852:SF19
orange1.1g024875m.g	7831.19	0.648591	0.000332123	0.0130884	5981	6389	5173	6062	8296	6118	13292	13509		PTHR34952					AT3G53670.1
orange1.1g047348m.g	80.6726	-1.0037	0.000332283	0.0130884	120	101	119	77	58	29	76	66		PTHR34130,PTHR34130:SF2					AT4G30230.1
orange1.1g019146m.g	153.539	0.873334	0.000338596	0.0133107	101	114	77	127	149	218	216	242	PF09588			3.1.11.3			AT1G13810.1		Restriction endonuclease, type II-like superfamily protein
orange1.1g019356m.g	3878.89	-0.349927	0.000339701	0.0133279	4599	4759	4010	3512	3440	2804	3894	4163	PF00013,PF01612	PTHR12124,PTHR12124:SF45		3.1.13.5		GO:0003723,GO:0008408,GO:0006139,GO:0003676	AT2G25910.1		3\'-5\' exonuclease domain-containing protein / K homology domain-containing protein / KH domain-containing protein
orange1.1g035080m.g	454.765	-0.822573	0.000342268	0.0134022	535	825	515	395	333	242	413	399	NA
orange1.1g003122m.g	810.59	0.959448	0.000345523	0.0134768	644	596	408	499	956	543	1533	1640	PF13812,PF01535,PF13041	PTHR24015,PTHR24015:SF262					AT2G41720.1	EMB2654	Tetratricopeptide repeat (TPR)-like superfamily protein
orange1.1g023528m.g	275.976	-0.548164	0.000345254	0.0134768	392	329	297	257	229	171	241	306		PTHR23155					AT3G14460.1		LRR and NB-ARC domains-containing disease resistance protein
orange1.1g004839m.g	239.145	1.10045	0.000346625	0.0134933	172	140	106	171	229	427	327	345	PF03583,PF02897	PTHR11757,PTHR11757:SF6		3.4.21.83		GO:0016042,GO:0004806,GO:0070008,GO:0004252,GO:0006508	AT5G66960.1		Prolyl oligopeptidase family protein
orange1.1g009246m.g	33859.3	-1.07592	0.000356014	0.0138257	46038	49367	42438	40097	15576	30574	20479	21034	PF00012	PTHR19375,PTHR19375:SF232					AT5G02500.1	AT-HSC70-1,HSC70,HSC70-1,HSP70-1	heat shock cognate protein 70-1
orange1.1g026081m.g	628.441	0.540097	0.000356549	0.0138257	575	551	370	498	633	584	907	1049		PTHR36009,PTHR36009:SF1					AT2G04360.1
orange1.1g020666m.g	528.001	0.497273	0.000359349	0.0139071	459	453	392	394	624	416	770	820	PF00153	PTHR24089,PTHR24089:SF369	KOG0768		K15111		AT4G39460.1	SAMC1,SAMT1	S-adenosylmethionine carrier 1
orange1.1g012181m.g	375.24	-1.97612	0.000361266	0.0139542	826	738	272	527	173	28	206	269	PF00232	PTHR10353,PTHR10353:SF29		3.2.1.21	K01188	GO:0005975,GO:0004553	AT1G02850.2	BGLU11	beta glucosidase 11
orange1.1g022798m.g	537.452	1.65466	0.000365644	0.014096	303	168	177	349	1009	243	1109	1191	PF03105	PTHR10783,PTHR10783:SF44	KOG1161				AT2G26660.1	ATSPX2,SPX2	SPX domain gene 2
orange1.1g031271m.g	1910.95	-1.73187	0.000367197	0.0141286	2565	4202	3005	1684	1699	427	782	685	PF00085	PTHR10438,PTHR10438:SF278	KOG0907	1.6.5.4	K03671	GO:0045454,GO:0015035,GO:0006662	AT1G59730.1	ATH7,TH7	thioredoxin H-type 7
orange1.1g023205m.g	2659.41	-0.876414	0.000368007	0.0141324	4449	3736	2558	2734	2172	1062	2287	2470	PF01370	PTHR12126,PTHR12126:SF8				GO:0050662,GO:0003824	AT5G10730.1		NAD(P)-binding Rossmann-fold superfamily protein
orange1.1g004726m.g	9003.95	0.483734	0.000371648	0.0142449	6884	8519	7328	6328	10510	7617	12821	13528	PF00725,PF16113,PF02737	PTHR23309,PTHR23309:SF10	KOG2304	5.1.2.3,1.1.1.35,5.3.3.8,4.2.1.17		GO:0055114,GO:0016491,GO:0006631,GO:0003857	AT4G29010.1	AIM1	Enoyl-CoA hydratase/isomerase family
orange1.1g008206m.g	2370.3	-1.12231	0.00037244	0.0142478	3839	4646	1929	2402	1948	926	1687	1690	PF03936,PF01397	PTHR31225		4.2.3.22,4.2.3.75		GO:0016829,GO:0010333,GO:0000287,GO:0008152	AT5G23960.1	ATTPS21,TPS21	terpene synthase 21
orange1.1g028468m.g	5306.94	-1.98625	0.000383134	0.0146288	2852	7161	10684	11159	3850	1342	1885	1549	PF00011	PTHR11527,PTHR11527:SF95	KOG0710		K13993		AT4G25200.1	ATHSP23.6-MITO,HSP23.6-MITO	mitochondrion-localized small heat shock protein 23.6
orange1.1g009462m.g	719.815	-0.507826	0.000384228	0.0146307	819	820	837	782	584	555	701	623	PF00609,PF00781	PTHR11255,PTHR11255:SF29		2.7.1.107		GO:0007205,GO:0004143,GO:0016301	AT2G20900.4	ATDGK5,DGK5	diacylglycerol kinase 5
orange1.1g046502m.g	600.437	0.364737	0.000384651	0.0146307	527	511	454	537	607	565	787	894	PF07714	PTHR27001,PTHR27001:SF89	KOG1187	2.7.11.1		GO:0006468,GO:0004672	AT3G24550.1	ATPERK1,PERK1	proline extensin-like receptor kinase 1
orange1.1g008539m.g	1975.09	0.383045	0.0003857	0.0146426	1686	1881	1503	1574	1818	2059	2638	2895	PF08642		KOG4843				AT5G08450.3
orange1.1g040430m.g	7.38891	-2.42287	0.00039044	0.0147944	18	12	11	8	3	0	4	3	PF05938	PTHR31232,PTHR31232:SF2					AT4G16195.1		Plant self-incompatibility protein S1 family
orange1.1g000123m.g	3047.89	0.708768	0.000391491	0.0148061	2292	2341	2628	1674	3700	2574	4974	4851	PF13646	PTHR23315,PTHR23315:SF135	KOG0166,KOG4224				AT1G77460.1		Armadillo/beta-catenin-like repeat ; C2 calcium/lipid-binding domain (CaLB) protein
orange1.1g024910m.g	1026.06	0.255146	0.000393115	0.0148394	965	1007	840	817	1055	903	1310	1442	PF13917	PTHR13491					AT5G49400.1		zinc knuckle (CCHC-type) family protein
orange1.1g024870m.g	330.351	1.15468	0.000396396	0.0149349	229	154	216	189	218	461	611	655	PF01182	PTHR11054,PTHR11054:SF2	KOG3147	3.1.1.31	K01057	GO:0005975	AT1G13700.1	PGL1	6-phosphogluconolactonase 1
orange1.1g036340m.g	140.172	0.878962	0.00039743	0.0149456	98	97	84	102	134	219	181	213	PF12854,PF13041,PF01535	PTHR24015,PTHR24015:SF433					AT1G62260.1	MEF9	mitochondrial editing factor 9
orange1.1g006396m.g	135.638	0.8025	0.000403407	0.0151133	117	92	75	99	146	193	167	205	PF01535,PF13041	PTHR24015,PTHR24015:SF309					AT1G13630.2		Tetratricopeptide repeat (TPR)-like superfamily protein
orange1.1g043550m.g	3038.3	-1.94383	0.00040317	0.0151133	3972	6999	4871	2952	2095	287	1831	1078	NA
orange1.1g000165m.g	1450.88	-0.865562	0.000410291	0.0153424	1621	2451	1854	1352	1271	698	1058	1287	PF04652,PF14288,PF02364	PTHR12741,PTHR12741:SF22		2.4.1.34	K11000	GO:0016020,GO:0006075,GO:0003843,GO:0000148	AT3G14570.1	ATGSL04,atgsl4,gsl04	glucan synthase-like 4
orange1.1g013592m.g	668.44	1.24864	0.000415336	0.015502	372	377	347	430	908	346	1424	1462	PF00646	PTHR32133,PTHR32133:SF107				GO:0005515	AT4G12560.2	CPR30	F-box and associated interaction domains-containing protein
orange1.1g007159m.g	1405.11	-0.643099	0.000418136	0.0155483	2159	1841	1229	1467	959	1102	1227	1267	PF00083	PTHR11662,PTHR11662:SF255	KOG2532			GO:0055085,GO:0022857,GO:0016021	AT4G00370.1	ANTR2,PHT4;4	Major facilitator superfamily protein
orange1.1g038613m.g	6.19458	-3.20653	0.00041794	0.0155483	9	13	14	7	3	0	2	0		PTHR34658					AT2G37530.1
orange1.1g036574m.g	195.231	0.80443	0.000420333	0.0156009	132	158	132	129	230	140	339	365		PTHR11206,PTHR11206:SF101					AT2G38330.1		MATE efflux family protein
orange1.1g018566m.g	138.732	-1.67217	0.000423249	0.0156799	146	348	224	106	109	48	52	60	NA
orange1.1g002100m.g	1465.9	-0.868818	0.000428239	0.0158353	1497	2069	1988	1737	1107	573	1397	1369	PF00515	PTHR23083,PTHR23083:SF420				GO:0005515	AT3G51770.2	ATEOL1,ETO1	tetratricopeptide repeat (TPR)-containing protein
orange1.1g007353m.g	3190.37	-0.313848	0.000430511	0.0158809	3526	3622	3067	3466	2683	2183	3429	3756	PF13499,PF07714	PTHR24349,PTHR24349:SF161	KOG0032	2.7.11.1	K13412	GO:0006468,GO:0004672	AT5G04870.1	ATCPK1,CPK1	calcium dependent protein kinase 1
orange1.1g019546m.g	239.723	1.28051	0.000431863	0.0158809	195	134	108	110	230	161	545	572	PF00847	PTHR31241				GO:0006355,GO:0003700	AT2G40340.1	AtERF48,DREB2C	Integrase-type DNA-binding superfamily protein
orange1.1g021927m.g	373.204	0.66776	0.00043163	0.0158809	351	280	200	291	406	375	623	527	PF00135	PTHR23024,PTHR23024:SF187	KOG1515	3.1.1.1			AT1G47480.1		alpha/beta-Hydrolases superfamily protein
orange1.1g025108m.g	53.9809	-1.69828	0.000434903	0.0159339	74	125	70	54	44	11	32	18	PF14299	PTHR32278,PTHR32278:SF3					AT4G19840.1	ATPP2-A1,ATPP2A-1,PP2-A1	phloem protein 2-A1
orange1.1g030396m.g	58.7613	0.928475	0.000434461	0.0159339	47	41	24	45	70	80	79	90	PF00270	PTHR24031,PTHR24031:SF336		3.6.4.13		GO:0005524,GO:0003676	AT3G09720.1		P-loop containing nucleoside triphosphate hydrolases superfamily protein
orange1.1g031878m.g	327.232	-1.30757	0.000451511	0.0165121	304	817	439	264	196	181	183	218		PTHR34570,PTHR34570:SF2					AT4G16447.1
orange1.1g042889m.g	115.602	-1.28711	0.000454478	0.0165901	106	265	127	142	71	37	70	112							AT1G67030.1	ZFP6	zinc finger protein 6
orange1.1g029717m.g	376.973	0.636136	0.000462975	0.0168694	308	260	251	320	509	321	501	606		PTHR34049,PTHR34049:SF1					AT1G61340.1		F-box family protein
orange1.1g038439m.g	642.655	-0.670311	0.000465859	0.0169435	937	905	577	667	506	324	579	709	PF00400	PTHR22847,PTHR22847:SF451				GO:0005515	AT2G32950.1	ATCOP1,COP1,DET340,EMB168,FUS1	Transducin/WD40 repeat-like superfamily protein
orange1.1g027844m.g	935.842	1.12838	0.000470648	0.0170865	689	581	512	500	774	1775	1087	1611	PF02234	PTHR10265				GO:0007050,GO:0005634,GO:0004861	AT5G48820.1	ICK6,KRP3	inhibitor/interactor with cyclin-dependent kinase
orange1.1g008248m.g	14.4309	-1.54046	0.000475786	0.0172416	22	21	23	17	9	4	12	6	PF07714	PTHR27001,PTHR27001:SF239	KOG1187	2.7.11.1		GO:0006468,GO:0004672	AT2G23770.1		protein kinase family protein / peptidoglycan-binding LysM domain-containing protein
orange1.1g019871m.g	5109.04	-0.790997	0.000485537	0.0175312	7800	7881	4354	5354	4059	2351	4692	4811		PTHR17130,PTHR17130:SF24					AT1G55480.1	ZKT	protein containing PDZ domain, a K-box domain, and a TPR region
orange1.1g035431m.g	347.309	-0.836711	0.000484997	0.0175312	572	403	352	405	159	265	299	324	PF02704	PTHR23201,PTHR23201:SF18					AT5G14920.1		Gibberellin-regulated family protein
orange1.1g003725m.g	63.6377	0.984221	0.000490339	0.0176726	50	37	36	42	76	96	67	109	PF01535,PF12854,PF13041	PTHR24015,PTHR24015:SF866					AT2G26790.1		Pentatricopeptide repeat (PPR) superfamily protein
orange1.1g042829m.g	2213.44	0.752084	0.000493488	0.017754	1661	1205	1726	1726	2128	2588	3119	3904		PTHR33384,PTHR33384:SF4					AT5G16110.1
orange1.1g044075m.g	4025.57	0.350207	0.000505086	0.0181385	3270	3588	3490	3301	4011	3855	5458	5678	PF04053,PF08513,PF00400	PTHR22847,PTHR22847:SF502	KOG0266			GO:0030117,GO:0016192,GO:0006886,GO:0005198,GO:0005515	AT2G32700.6	LUH	LEUNIG_homolog
orange1.1g042071m.g	338.73	1.91876	0.000506112	0.0181426	189	167	101	100	680	88	796	792	PF00168,PF09279,PF00387,PF00388	PTHR10336,PTHR10336:SF92		3.1.4.11	K05857	GO:0005515,GO:0035556,GO:0007165,GO:0006629,GO:0004435	AT3G08510.1	ATPLC2,PLC2	phospholipase C 2
orange1.1g014841m.g	2316.42	0.873517	0.000508122	0.018182	1632	1446	1363	1861	2326	1832	4573	4285	PF03547	PTHR31651,PTHR31651:SF6				GO:0055085,GO:0016021	AT1G76520.1		Auxin efflux carrier family protein
orange1.1g033650m.g	279.349	0.402971	0.00051521	0.0184026	254	252	212	216	278	257	365	450	PF00861	PTHR12899,PTHR12899:SF10				GO:0006412,GO:0005840,GO:0005622,GO:0003735	AT5G27820.1		Ribosomal L18p/L5e family protein
orange1.1g000376m.g	843.279	0.6465	0.000525427	0.0186672	745	612	614	574	850	1135	1009	1260	PF08620,PF08621	PTHR21483,PTHR21483:SF18					AT4G38440.1
orange1.1g020291m.g	1595.97	2.24637	0.000524759	0.0186672	906	250	280	721	3002	419	3884	4424	PF03106	PTHR31282,PTHR31282:SF17				GO:0043565,GO:0006355,GO:0003700	AT3G56400.1	ATWRKY70,WRKY70	WRKY DNA-binding protein 70
orange1.1g039684m.g	18.5461	-1.44523	0.000524859	0.0186672	30	24	21	30	15	4	11	12	NA
orange1.1g011335m.g	853.181	0.934042	0.000528721	0.0187175	762	585	389	554	1102	605	1386	1763	PF00909	PTHR11730,PTHR11730:SF38				GO:0016020,GO:0015696,GO:0008519,GO:0072488	AT2G38290.1	AMT2,AMT2;1,ATAMT2	ammonium transporter 2
orange1.1g042215m.g	64.5415	1.97569	0.000527923	0.0187175	49	10	10	33	123	114	87	89	PF04145	PTHR12483,PTHR12483:SF45	KOG3386		K14686	GO:0035434,GO:0016021,GO:0005375	AT5G59030.1	COPT1	copper transporter 1
orange1.1g003446m.g	104.03	-0.914738	0.000533831	0.0188649	153	174	80	125	78	69	71	80	PF05922,PF00082	PTHR10795,PTHR10795:SF390	KOG1153	3.4.21.25		GO:0006508,GO:0004252	AT1G62340.1	ALE,ALE1	PA-domain containing subtilase family protein
orange1.1g006035m.g	2644.28	0.402843	0.000542879	0.0191506	2173	2394	2246	1987	2674	2883	3410	3584	PF11721	PTHR27003,PTHR27003:SF93		2.7.11.1			AT1G28340.1	AtRLP4,RLP4	receptor like protein 4
orange1.1g009296m.g	235.808	0.574678	0.000544667	0.0191798	176	185	195	174	276	245	266	398	PF03169	PTHR22601,PTHR22601:SF22				GO:0055085	AT4G27730.1	ATOPT6,OPT6	oligopeptide transporter 1
orange1.1g038596m.g	176.228	0.578493	0.000552519	0.019422	160	127	127	133	174	198	218	299	PF07766	PTHR14009,PTHR14009:SF12					AT3G59820.1		LETM1-like protein
orange1.1g027495m.g	765.413	0.411027	0.000556203	0.0194754	688	701	607	551	802	852	939	1039		PTHR21527,PTHR21527:SF6			K14313		AT3G16310.1		mitotic phosphoprotein N\' end (MPPN) family protein
orange1.1g028647m.g	4536.96	-0.405458	0.000556064	0.0194754	4979	5767	4616	4672	4235	3013	4395	4722	PF00025	PTHR24073,PTHR24073:SF375				GO:0005525	AT3G18820.1	ATRAB7B,ATRABG3F,RAB71,RAB7B,RABG3F	RAB GTPase homolog G3F
orange1.1g030053m.g	244.909	0.743139	0.000556971	0.0194754	244	181	126	164	261	312	356	344	PF04535	PTHR11615,PTHR11615:SF157					AT4G25040.1		Uncharacterised protein family (UPF0497)
orange1.1g002551m.g	903.25	0.506767	0.000563727	0.0196023	654	757	766	696	875	1007	1220	1343	PF04130	PTHR19302,PTHR19302:SF37			K16573	GO:0005815,GO:0000922,GO:0000226	AT3G43610.1		Spc97 / Spc98 family of spindle pole body (SBP) component
orange1.1g002918m.g	648.077	-0.352384	0.000562926	0.0196023	720	802	618	680	520	439	688	768		PTHR13859,PTHR13859:SF15					AT2G47820.1
orange1.1g025495m.g	2897.87	1.93463	0.000564462	0.0196023	1823	675	1085	1073	1967	8499	2615	5015	PF03959	PTHR22778,PTHR22778:SF22	KOG2551	1.5.1.3			AT4G24380.1
orange1.1g042789m.g	2677.34	0.401825	0.000564532	0.0196023	2476	2464	2029	1989	2434	2544	3671	4320	PF07539	PTHR17695,PTHR17695:SF11	KOG1823		K14772		AT4G30990.1		ARM repeat superfamily protein
orange1.1g034709m.g	464.232	-1.05325	0.000566623	0.0196406	698	457	562	694	196	188	431	510		PTHR33386,PTHR33386:SF4					AT1G19020.1
orange1.1g002728m.g	99.8105	-1.9081	0.000571245	0.0197665	194	191	157	75	88	24	25	31	PF07885,PF00027,PF13857,PF12796,PF11834	PTHR10217,PTHR10217:SF504					AT2G25600.1	AKT6,SPIK	Shaker pollen inward K+ channel
orange1.1g015261m.g	1940.45	0.30757	0.000572626	0.0197799	1806	1788	1564	1559	1936	2028	2406	2585	PF12171,PF12756	PTHR13182,PTHR13182:SF8					AT4G31420.2		Zinc finger protein 622
orange1.1g006812m.g	812.956	0.991612	0.000576011	0.0198624	564	579	429	538	859	1460	955	1085	PF13424	PTHR19959,PTHR19959:SF168	KOG1840				AT2G31240.1		Tetratricopeptide repeat (TPR)-like superfamily protein
orange1.1g007881m.g	214.268	0.61115	0.000580311	0.0199761	209	174	129	149	200	230	300	369	PF13041,PF01535,PF14432	PTHR24015,PTHR24015:SF116					AT4G14850.1	LOI1,MEF11	Pentatricopeptide repeat (PPR) superfamily protein
orange1.1g015594m.g	1179.02	0.579497	0.000585318	0.0201138	928	914	1078	724	1251	1305	1632	1722	PF14531	PTHR23257,PTHR23257:SF511	KOG0192	2.7.12.1			AT3G01490.1		Protein kinase superfamily protein
orange1.1g009392m.g	383.85	-1.67364	0.000591554	0.0202582	543	715	779	228	205	173	272	93	PF07731,PF07732,PF00394	PTHR11709,PTHR11709:SF93		1.10.3.2	K05909	GO:0055114,GO:0016491,GO:0005507	AT2G38080.1	ATLMCO4,IRX12,LAC4,LMCO4	Laccase/Diphenol oxidase family protein
orange1.1g048578m.g	64.6569	0.872882	0.000591061	0.0202582	45	57	28	48	73	71	84	127	PF12854,PF13041	PTHR24015					AT5G66520.1		Tetratricopeptide repeat (TPR)-like superfamily protein
orange1.1g001492m.g	1816.39	-1.14699	0.000596146	0.0203268	3092	2629	1869	2178	1374	443	1401	1671	PF00862,PF05116,PF00534	PTHR12526,PTHR12526:SF351	KOG0853	2.4.1.14	K00696	GO:0016157,GO:0005985	AT1G04920.1	ATSPS3F,SPS3F	sucrose phosphate synthase 3F
orange1.1g010581m.g	277.886	-1.25764	0.000596617	0.0203268	411	526	377	218	227	161	118	154	PF00412,PF12315	PTHR24209,PTHR24209:SF7	KOG1703			GO:0008270	AT2G39830.1	DAR2	DA1-related protein 2
orange1.1g029885m.g	744.103	0.424662	0.00059491	0.0203268	615	669	523	651	727	799	985	1062	PF00168	PTHR23180,PTHR23180:SF249	KOG1030			GO:0005515	AT5G47710.1		Calcium-dependent lipid-binding (CaLB domain) family protein
orange1.1g048047m.g	282.204	-1.06738	0.000602681	0.0204983	265	464	378	365	252	103	204	205	PF01565,PF08031	PTHR32448		1.3.3.8		GO:0055114,GO:0050660,GO:0016491	AT4G20820.1		FAD-binding Berberine family protein
orange1.1g028712m.g	351.951	0.443004	0.000606006	0.0205763	332	302	238	286	417	312	488	489		PTHR31415,PTHR31415:SF22					AT3G20600.1	NDR1	Late embryogenesis abundant (LEA) hydroxyproline-rich glycoprotein family
orange1.1g048515m.g	328.132	-0.774857	0.000608043	0.0206104	333	447	419	396	265	145	321	298		PTHR34464					AT4G38060.2
orange1.1g006068m.g	1158.64	0.747374	0.00061105	0.0206771	955	898	652	855	1134	1697	1539	1595	PF01926	PTHR23115,PTHR23115:SF14		3.6.5.3	K06207	GO:0005525	AT2G31060.2		elongation factor family protein
orange1.1g009449m.g	659.477	0.890789	0.000612724	0.0206986	500	558	353	393	787	445	1234	1259		PTHR30603,PTHR30603:SF13					AT3G53920.1	SIG3,SIGC	RNApolymerase sigma-subunit C
orange1.1g017609m.g	926.18	-0.827908	0.000614429	0.0207211	1106	1497	1184	818	804	601	638	696		PTHR21068,PTHR21068:SF5					AT3G21600.1		Senescence/dehydration-associated protein-related
orange1.1g044451m.g	116.272	1.09265	0.00062155	0.0209259	89	62	45	92	108	111	225	243		PTHR31602,PTHR31602:SF12				GO:0032502,GO:0006351,GO:0005634	AT2G36400.1	AtGRF3,GRF3	growth-regulating factor 3
orange1.1g044790m.g	201.565	-0.743776	0.000631149	0.0212132	186	307	232	249	155	128	143	206	PF00072	PTHR26402,PTHR26402:SF525				GO:0000160	AT5G02810.1	APRR7,PRR7	pseudo-response regulator 7
orange1.1g045760m.g	56736.1	-0.813615	0.000632236	0.021214	60132	75942	73527	68743	37192	48659	40511	40823	PF02518,PF00183	PTHR11528,PTHR11528:SF49			K04079	GO:0051082,GO:0006950,GO:0006457,GO:0005524	AT5G56000.1	AtHsp90.4,Hsp81.4	HEAT SHOCK PROTEIN 81.4
orange1.1g016534m.g	494.545	1.52248	0.00063702	0.0212671	220	251	287	223	468	1260	503	644	PF00560,PF13855	PTHR27000,PTHR27000:SF170				GO:0005515	AT2G15320.1		Leucine-rich repeat (LRR) family protein
orange1.1g036388m.g	1824.02	1.28582	0.000636975	0.0212671	1737	591	1011	786	1519	2384	3440	3715	PF00106	PTHR24322,PTHR24322:SF385		1.1.1.206,1.1.1.236		GO:0016491,GO:0008152	AT2G29350.2	SAG13	senescence-associated gene 13
orange1.1g039522m.g	214.109	-0.910207	0.000635316	0.0212671	295	287	315	184	136	170	128	176	PF13639	PTHR14155,PTHR14155:SF110		6.3.2.19	K16285	GO:0008270,GO:0005515	AT1G67856.1		RING/U-box superfamily protein
orange1.1g019884m.g	1588.63	-0.520218	0.000638662	0.0212862	2267	2015	1458	1566	1214	942	1579	1831							AT4G15545.1
orange1.1g000173m.g	2193.51	0.574191	0.000642344	0.0213376	1928	1893	1474	1555	2097	2835	2691	3267	PF00575	PTHR23270,PTHR23270:SF10				GO:0003676	AT3G11964.1		RNA binding;RNA binding
orange1.1g031856m.g	2825.11	-0.622	0.000641855	0.0213376	2625	3499	3603	3413	2344	1797	2485	2690	PF00179	PTHR24067,PTHR24067:SF128	KOG0419	6.3.2.19	K10573		AT2G02760.1	ATUBC2,UBC2	ubiquiting-conjugating enzyme 2
orange1.1g013221m.g	4363.22	-0.912853	0.000650118	0.0215434	5008	5718	6936	4252	3886	1946	3455	3379	PF03547	PTHR31651,PTHR31651:SF3				GO:0055085,GO:0016021	AT2G17500.2		Auxin efflux carrier family protein
orange1.1g042503m.g	41.7478	1.48608	0.0006507	0.0215434	30	18	19	18	48	93	51	52	PF01535,PF13041	PTHR24015,PTHR24015:SF748					AT1G09190.1		Tetratricopeptide repeat (TPR)-like superfamily protein
orange1.1g009192m.g	193.416	-1.66191	0.0006536	0.0215569	312	482	244	123	138	85	95	53	PF01554	PTHR11206,PTHR11206:SF93	KOG1347		K03327	GO:0055085,GO:0016020,GO:0015297,GO:0015238,GO:0006855	AT4G22790.1		MATE efflux family protein
orange1.1g011767m.g	424.674	0.533262	0.000655076	0.0215569	370	346	272	356	433	510	537	608	PF00684,PF01556,PF00226	PTHR24078,PTHR24078:SF247	KOG0715			GO:0051082,GO:0031072	AT1G28210.1	ATJ1	DNAJ heat shock family protein
orange1.1g034978m.g	1177.61	-1.23054	0.000655443	0.0215569	1889	2232	913	1460	703	297	982	1095		PTHR34683,PTHR34683:SF2					AT4G28290.1
orange1.1g036667m.g	41.2486	-1.11774	0.000654712	0.0215569	52	69	53	45	25	26	16	42	PF03441	PTHR11455,PTHR11455:SF9		4.1.99.13			AT3G15620.1	UVR3	DNA photolyase family protein
orange1.1g037671m.g	704.949	2.30616	0.000656517	0.0215569	200	240	190	283	726	113	1929	2687		PTHR24006					AT5G67140.1		F-box/RNI-like superfamily protein
orange1.1g008452m.g	190.255	-0.623422	0.000658584	0.0215892	229	279	225	164	156	118	162	194	PF00646	PTHR32212				GO:0005515	AT4G00320.1		F-box/RNI-like superfamily protein
orange1.1g008953m.g	596.578	-1.10439	0.000660624	0.0216205	700	758	761	907	581	250	392	329	PF00854	PTHR11654,PTHR11654:SF177				GO:0016020,GO:0006810,GO:0005215	AT1G59740.1		Major facilitator superfamily protein
orange1.1g011293m.g	2714.38	0.832109	0.000662496	0.0216462	1567	2356	1928	1696	3385	1933	4546	5164	PF00781,PF00609	PTHR11255,PTHR11255:SF29		2.7.1.107	K00901	GO:0016301,GO:0007205,GO:0004143	AT2G20900.3	ATDGK5,DGK5	diacylglycerol kinase 5
orange1.1g022645m.g	20.3658	-1.25944	0.000672518	0.0219019	26	29	30	25	15	13	10	11	PF14531	PTHR23257,PTHR23257:SF475	KOG0192	2.7.11.1			AT1G62400.1	HT1	Protein kinase superfamily protein
orange1.1g031614m.g	1264.73	0.963515	0.000672014	0.0219019	1032	1084	490	762	1067	1429	2090	2602	PF02298	PTHR33021,PTHR33021:SF55				GO:0009055	AT5G20230.1	ATBCB,BCB,SAG14	blue-copper-binding protein
orange1.1g016972m.g	4184.37	0.784107	0.000676317	0.0219897	3425	3565	2371	2631	4037	6356	5369	5956	PF04770	PTHR31948,PTHR31948:SF8					AT3G28920.1	AtHB34,HB34	homeobox protein 34
orange1.1g019620m.g	1099.78	0.984332	0.000678771	0.0220335	807	666	633	748	1020	1963	1463	1477	PF00153	PTHR24089,PTHR24089:SF351					AT2G39970.1		Mitochondrial substrate carrier family protein
orange1.1g005099m.g	12720.2	-0.642162	0.00068427	0.0221759	14354	16428	13025	16112	8201	11029	10595	11106	PF00012	PTHR19375,PTHR19375:SF204					AT5G49910.1	cpHsc70-2,CPHSC70-2EAT SHOCK PROTEIN 70-2,HSC70-7	chloroplast heat shock protein 70-2
orange1.1g024679m.g	1501.91	-1.01936	0.000691206	0.0223643	2772	2337	1190	1619	1305	636	1080	1127	PF03083	PTHR10791,PTHR10791:SF23	KOG1623		K15382		AT3G14770.1		Nodulin MtN3 family protein
orange1.1g019816m.g	42.4596	1.50247	0.000695087	0.0224534	33	12	19	22	54	27	97	98	PF13962	PTHR24177,PTHR24177:SF36					AT4G03460.1		Ankyrin repeat family protein
orange1.1g014324m.g	655.672	-0.432286	0.000702576	0.0225856	852	797	577	704	563	436	677	672	PF13450	PTHR13789,PTHR13789:SF213	KOG2614				AT5G11330.1		FAD/NAD(P)-binding oxidoreductase family protein
orange1.1g029454m.g	65.6793	1.59446	0.000702367	0.0225856	38	19	41	27	57	153	80	106	PF13962						AT5G51160.1		Ankyrin repeat family protein
orange1.1g036774m.g	226.888	-0.475813	0.0007022	0.0225856	284	280	257	204	176	149	217	262	NA
orange1.1g005279m.g	4367.77	-2.02193	0.000704587	0.0226137	2988	5421	9322	8624	3009	413	1711	2185	PF08244,PF11837,PF00251	PTHR31953,PTHR31953:SF17		3.2.1.26	K01193	GO:0004575,GO:0004564	AT1G12240.1	ATBETAFRUCT4,VAC-INV	Glycosyl hydrolases family 32 protein
orange1.1g011627m.g	2472.3	0.347515	0.00070998	0.0227137	2146	2409	1938	1944	2508	2112	3539	3593	PF07714	PTHR24056,PTHR24056:SF227	KOG0594,KOG0659	2.7.11.22,2.7.11.23		GO:0006468,GO:0004672	AT5G10270.1	CDKC;1	cyclin-dependent kinase C;1
orange1.1g034091m.g	82.2622	1.41905	0.000709113	0.0227137	51	40	36	46	90	182	71	135		PTHR12049,PTHR12049:SF5					AT1G04900.1		Protein of unknown function (DUF185)
orange1.1g040769m.g	162.291	2.93163	0.00071833	0.022944	60	21	33	32	45	739	82	195	PF00046	PTHR24326,PTHR24326:SF287	KOG0484			GO:0003677	AT5G03790.1	ATHB51,HB51,LMI1	homeobox 51
orange1.1g020938m.g	3951.54	-0.415704	0.000722924	0.0230537	4114	4902	4259	4179	3530	2499	3932	4331	PF01467	PTHR10739,PTHR10739:SF28		2.7.7.15		GO:0009058,GO:0003824	AT2G32260.1	ATCCT1,CCT1	phosphorylcholine cytidylyltransferase
orange1.1g048376m.g	23.6522	3.46249	0.000727764	0.023171	6	0	3	6	9	102	26	26	PF00067	PTHR24298,PTHR24298:SF178				GO:0055114,GO:0020037,GO:0016705,GO:0005506	AT3G48310.1	CYP71A22	cytochrome P450, family 71, subfamily A, polypeptide 22
orange1.1g005950m.g	2528.08	-0.402665	0.000731769	0.0231757	2499	3052	2712	2836	1963	1955	2511	2698	PF02450	PTHR11440,PTHR11440:SF4		2.3.1.20,2.3.1.158		GO:0008374,GO:0006629	AT5G13640.1	ATPDAT,PDAT,PDAT1	phospholipid:diacylglycerol acyltransferase
orange1.1g011707m.g	1665.66	-0.606711	0.000732562	0.0231757	2208	2401	1702	1533	1312	1291	1503	1335	PF01370	PTHR10366,PTHR10366:SF337	KOG1371	3.13.1.1	K06118	GO:0050662,GO:0003824	AT4G33030.1	SQD1	sulfoquinovosyldiacylglycerol 1
orange1.1g030911m.g	704.729	-1.46641	0.000730281	0.0231757	1158	1481	773	660	576	249	491	206	PF14299	PTHR32278,PTHR32278:SF8					AT1G31200.1	ATPP2-A9,PP2-A9	phloem protein 2-A9
orange1.1g044282m.g	1761.38	0.313578	0.000729656	0.0231757	1632	1646	1428	1380	1735	1804	2329	2290	PF00149	PTHR11668,PTHR11668:SF259	KOG0374	3.1.3.16	K06269	GO:0016787	AT2G39840.1	TOPP4	type one serine/threonine protein phosphatase 4
orange1.1g008090m.g	72.2127	-1.1807	0.000736506	0.0232635	129	131	81	53	50	43	51	37	PF07731,PF07732,PF00394	PTHR11709,PTHR11709:SF66		1.10.3.2	K05909	GO:0055114,GO:0016491,GO:0005507	AT5G60020.1	ATLAC17,LAC17	laccase 17
orange1.1g014434m.g	580.904	-0.712529	0.000743872	0.023459	669	798	736	588	492	262	498	627	PF03140	PTHR31549,PTHR31549:SF2					AT4G31980.1
orange1.1g022550m.g	2655.97	-0.936037	0.000748143	0.0235564	3137	3807	4086	2433	2302	1043	2074	2291	PF04570	PTHR33059,PTHR33059:SF26					AT3G22550.1		Protein of unknown function (DUF581)
orange1.1g028791m.g	373.852	-0.665405	0.000753618	0.0236914	455	397	520	391	317	205	349	346	PF13639	PTHR22763,PTHR22763:SF83	KOG1493			GO:0008270,GO:0005515	AT3G13430.2		RING/U-box superfamily protein
orange1.1g021201m.g	786.417	1.37741	0.000765006	0.0240115	522	391	267	517	695	502	1785	2111	PF13962	PTHR24177,PTHR24177:SF42					AT5G35810.1		Ankyrin repeat family protein
orange1.1g006709m.g	1171.76	0.549861	0.000777451	0.0243389	1160	971	744	831	1054	1255	1633	1962	PF13508	PTHR30602,PTHR30602:SF4	KOG3396	2.3.1.1		GO:0008080	AT2G22910.1	NAGS1	N-acetyl-l-glutamate synthase 1
orange1.1g044591m.g	526.982	-0.570477	0.000777877	0.0243389	794	682	454	533	401	321	501	577	PF04755	PTHR31906,PTHR31906:SF4					AT5G09820.2		Plastid-lipid associated protein PAP / fibrillin family protein
orange1.1g006983m.g	84.4516	-0.838367	0.000784069	0.0244942	132	115	68	107	61	61	56	73		PTHR31250,PTHR31250:SF8					AT3G58480.1		calmodulin-binding family protein
orange1.1g037173m.g	371.418	-0.898088	0.000789375	0.0246214	527	467	485	393	263	125	377	357	PF13676,PF00931	PTHR11017,PTHR11017:SF162				GO:0007165,GO:0005515,GO:0043531	AT5G17680.1		disease resistance protein (TIR-NBS-LRR class), putative
orange1.1g014627m.g	1560.57	-0.902009	0.000796106	0.0247579	2838	2331	1289	1544	1337	793	1187	1216	PF00348	PTHR12001,PTHR12001:SF18	KOG0776	2.5.1.29,2.5.1.30,2.5.1.84,2.5.1.81,2.5.1.83,2.5.1.90,2.5.1.85	K05356	GO:0008299,GO:0016765,GO:0015979	AT1G17050.1	SPS2	solanesyl diphosphate synthase 2
orange1.1g045468m.g	328.009	0.501163	0.000796238	0.0247579	291	306	228	231	302	374	430	509	PF07521	PTHR11203,PTHR11203:SF22		3.5.2.6		GO:0046872,GO:0003723	AT5G63420.1	emb2746	RNA-metabolising metallo-beta-lactamase family protein
orange1.1g008354m.g	303.593	-0.785993	0.000803577	0.0249469	361	419	403	304	208	126	320	307	PF05699,PF14291	PTHR11697				GO:0046983	AT1G19260.1		TTF-type zinc finger protein with HAT dimerisation domain
orange1.1g012038m.g	3350.54	-0.546655	0.000804821	0.0249469	5094	3974	2794	3662	2545	2383	3087	3405	PF01384	PTHR11101				GO:0016020,GO:0006817,GO:0005315	AT3G26570.2	ORF02,PHT2;1	phosphate transporter 2;1
orange1.1g043184m.g	1924.67	-1.35992	0.000806529	0.0249611	2425	3764	2423	2176	1394	348	1169	1785	PF00847	PTHR31190				GO:0006355,GO:0003700	AT5G61890.1		Integrase-type DNA-binding superfamily protein
orange1.1g036103m.g	871.649	-0.55826	0.00082198	0.0253998	947	1261	1034	785	718	557	854	831	PF04783	PTHR21450,PTHR21450:SF2					AT2G17110.1		Protein of unknown function (DUF630 and DUF632)
orange1.1g006505m.g	870.902	-1.27929	0.000825294	0.0254234	1515	1248	1102	938	750	540	371	345	PF00005,PF01061	PTHR19241,PTHR19241:SF230				GO:0016887,GO:0005524,GO:0016020	AT2G13610.1		ABC-2 type transporter family protein
orange1.1g023249m.g	988.496	0.31322	0.000824868	0.0254234	842	1008	764	804	1063	924	1246	1364	PF02845	PTHR31245,PTHR31245:SF6				GO:0005515	AT5G02510.1
orange1.1g023816m.g	1160.19	-0.827129	0.000829683	0.0255191	1243	1336	1524	1581	995	811	721	888	PF00072	PTHR26402,PTHR26402:SF526			K14492	GO:0000160	AT1G59940.1	ARR3	response regulator 3
orange1.1g024582m.g	280.966	0.530216	0.000831437	0.0255337	253	221	217	198	317	333	364	357	PF13532	PTHR16557,PTHR16557:SF2		1.14.11.33,4.2.99.18	K10765		AT1G11780.1		oxidoreductase, 2OG-Fe(II) oxygenase family protein
orange1.1g045202m.g	110.709	-0.679348	0.000851593	0.0261125	146	118	153	109	79	64	100	118	PF00931	PTHR11017,PTHR11017:SF162	KOG0617			GO:0043531	AT4G12010.1		Disease resistance protein (TIR-NBS-LRR class) family
orange1.1g013547m.g	758.196	0.297057	0.000855009	0.0261769	721	713	604	600	729	757	991	1031	PF14416,PF13839	PTHR32285,PTHR32285:SF32					AT5G01620.3	TBL35	TRICHOME BIREFRINGENCE-LIKE 35
orange1.1g009456m.g	1183.12	-0.523517	0.00085898	0.0262089	1289	1449	1409	1236	920	990	981	1118	PF06136	PTHR31083,PTHR31083:SF2					AT2G28150.1		Domain of unknown function (DUF966)
orange1.1g019278m.g	2525.94	1.11987	0.000858824	0.0262089	2162	1727	1332	1020	3011	2062	6367	3378	PF00141	PTHR31235,PTHR31235:SF77		1.11.1.7	K00430	GO:0055114,GO:0020037,GO:0006979,GO:0004601	AT1G71695.1		Peroxidase superfamily protein
orange1.1g032846m.g	15.0285	3.37051	0.000859997	0.0262089	2	0	3	5	18	3	33	74	NA
orange1.1g008233m.g	784.629	-1.6004	0.000863251	0.0262679	485	1005	1669	1285	611	254	390	337	PF00012	PTHR19375,PTHR19375:SF101	KOG0101		K09489		AT2G32120.2	HSP70T-2	heat-shock protein 70T-2
orange1.1g032600m.g	10547.3	-2.57938	0.000866133	0.0262928	14472	31910	16159	8559	6843	279	3280	2043	NA
orange1.1g034950m.g	48.2995	-0.757575	0.00086671	0.0262928	71	59	51	55	38	25	39	50	NA
orange1.1g010656m.g	420.328	1.46005	0.000876365	0.0265228	218	191	198	255	427	213	775	1383	PF05577	PTHR11010,PTHR11010:SF48	KOG2183	3.4.16.2		GO:0008236,GO:0006508	AT2G24280.1		alpha/beta-Hydrolases superfamily protein
orange1.1g012334m.g	1790.27	0.289113	0.000876952	0.0265228	1723	1779	1440	1320	1778	1698	2280	2532	PF00249,PF04433	PTHR12802,PTHR12802:SF44	KOG1279			GO:0005515	AT2G33610.1	ATSWI3B,CHB2,SWI3B	switch subunit 3
orange1.1g030733m.g	1756.72	1.13902	0.000893477	0.0269817	1001	587	1228	1347	1860	1932	2484	4121	PF00226	PTHR24078					AT4G36040.1		Chaperone DnaJ-domain superfamily protein
orange1.1g042636m.g	312.661	-0.617769	0.000900014	0.027138	416	412	347	298	249	152	298	358		PTHR23155,PTHR23155:SF592					AT3G07040.1	RPM1,RPS3	NB-ARC domain-containing disease resistance protein
orange1.1g045083m.g	1449.22	2.96919	0.000909008	0.0273677	285	497	237	266	2861	35	4223	4484	PF13962,PF12796	PTHR24177,PTHR24177:SF36	KOG4412				AT4G03460.1		Ankyrin repeat family protein
orange1.1g047507m.g	263.766	-0.718598	0.000913464	0.0274604	317	393	308	257	233	120	240	252	PF14416	PTHR32285,PTHR32285:SF65					AT5G19160.1	TBL11	TRICHOME BIREFRINGENCE-LIKE 11
orange1.1g032314m.g	7.70275	1.98157	0.000918595	0.0275731	2	3	3	4	8	12	14	18	NA
orange1.1g031267m.g	300.419	1.57117	0.000923698	0.0276845	247	55	117	166	246	517	510	612	NA
orange1.1g015010m.g	648.042	0.512812	0.000929991	0.0278045	573	500	475	518	685	545	1067	947		PTHR31096,PTHR31096:SF19		2.7.7.59			AT2G36840.1		ACT-like superfamily protein
orange1.1g043731m.g	4103.22	0.709585	0.000930491	0.0278045	3274	3387	2635	2795	3952	6096	5210	5611	PF14259,PF08777,PF05383	PTHR22792,PTHR22792:SF64	KOG4213		K11090	GO:0003723	AT4G32720.1	AtLa1,La1	La protein 1
orange1.1g044242m.g	213.087	0.940377	0.000932207	0.0278141	151	146	102	167	281	146	326	464	PF00149,PF16656	PTHR22953,PTHR22953:SF22		3.1.3.2		GO:0016787	AT2G16430.2	ATPAP10,PAP10	purple acid phosphatase 10
orange1.1g029696m.g	232.268	-0.700682	0.000937605	0.0279334	268	312	325	207	160	123	217	257	PF06298	PTHR34790,PTHR34790:SF1			K02723	GO:0030145,GO:0016021,GO:0015979,GO:0009523	AT1G67740.1	PSBY,YCF32	photosystem II BY
orange1.1g024033m.g	425.802	2.52461	0.000940668	0.0279828	189	63	69	167	194	1713	407	397	PF00561	PTHR10992,PTHR10992:SF841	KOG1454				AT3G24420.1		alpha/beta-Hydrolases superfamily protein
orange1.1g034940m.g	82.5361	0.89034	0.000942343	0.0279908	71	69	48	38	126	84	132	103							AT5G62290.2		nucleotide-sensitive chloride conductance regulator (ICln) family protein
orange1.1g003946m.g	252.477	0.796937	0.000956696	0.0283255	188	207	143	178	219	379	340	388	PF13812,PF01535,PF13041	PTHR24015,PTHR24015:SF528					AT1G03100.1		Pentatricopeptide repeat (PPR) superfamily protein
orange1.1g008542m.g	439.399	0.493935	0.00095505	0.0283255	431	396	288	308	512	377	569	724	PF01373	PTHR31352,PTHR31352:SF6		3.2.1.2	K01177	GO:0016161,GO:0000272	AT4G00490.1	BAM2,BMY9	beta-amylase 2
orange1.1g047108m.g	206.758	1.64788	0.000957874	0.0283255	161	66	70	93	138	511	318	287	PF08880,PF08879	PTHR31602,PTHR31602:SF5		2.5.1.57		GO:0006355,GO:0005634,GO:0005524,GO:0032502,GO:0006351	AT3G13960.1	AtGRF5,GRF5	growth-regulating factor 5
orange1.1g020850m.g	1958.91	-0.315958	0.000959659	0.0283362	2259	2455	1873	1855	1714	1490	2057	2040		PTHR37204,PTHR37204:SF1					AT1G74530.3
orange1.1g017500m.g	1453.52	-0.482777	0.000968876	0.0285661	1910	1544	1627	1475	1312	869	1366	1571	PF14226,PF03171	PTHR10209,PTHR10209:SF135	KOG0143	1.14.11.20		GO:0055114,GO:0016491	AT1G06620.1		2-oxoglutarate (2OG) and Fe(II)-dependent oxygenase superfamily protein
orange1.1g015896m.g	776.354	-0.683909	0.000971866	0.0286119	905	956	932	900	513	356	832	878	PF02182	PTHR22884,PTHR22884:SF370		2.1.1.43		GO:0042393	AT2G35160.1	SGD9,SUVH5	SU(VAR)3-9 homolog 5
orange1.1g010687m.g	820.052	-0.423022	0.000978164	0.0287548	944	840	920	914	620	640	841	831	PF08541,PF08392	PTHR31561,PTHR31561:SF15		2.3.1.199	K15397	GO:0016747,GO:0008610,GO:0016020,GO:0006633	AT1G19440.1	KCS4	3-ketoacyl-CoA synthase 4
orange1.1g007800m.g	2677.65	-0.524209	0.000985512	0.0289282	3643	3646	2606	2436	2430	1765	2415	2553	PF00205,PF02776	PTHR18968,PTHR18968:SF132		4.1.1.1		GO:0030976,GO:0000287	AT5G54960.1	PDC2	pyruvate decarboxylase-2
orange1.1g014130m.g	1760.22	0.405364	0.000994898	0.0291608	1595	1694	1271	1326	1676	1942	2370	2391	PF02365	PTHR31989,PTHR31989:SF29				GO:0006355,GO:0003677	AT3G10480.2	ANAC050,NAC050	NAC domain containing protein 50
orange1.1g030794m.g	1763.25	-0.362884	0.00101634	0.0297453	1848	2010	1922	1871	1518	1399	1639	1873	PF00179	PTHR24067,PTHR24067:SF104		6.3.2.19	K10575		AT3G55380.2	UBC14	ubiquitin-conjugating enzyme 14
orange1.1g042539m.g	629.96	-0.808503	0.00102039	0.0298202	724	855	945	568	434	462	561	426	PF07714,PF00069	PTHR24351,PTHR24351:SF107	KOG0610	2.7.11.1		GO:0006468,GO:0004672,GO:0005524	AT3G20830.1		AGC (cAMP-dependent, cGMP-dependent and protein kinase C) kinase family protein
orange1.1g017973m.g	65.6795	2.61638	0.00102684	0.0299647	17	12	29	12	28	270	55	69	PF04783,PF04782	PTHR21450,PTHR21450:SF23					AT3G51290.1		Protein of unknown function (DUF630) ;Protein of unknown function (DUF632)
orange1.1g008030m.g	21099	-0.993249	0.00103361	0.0300742	37845	23183	21835	26354	18612	7172	15750	18335	PF01373	PTHR31352,PTHR31352:SF13		3.2.1.2	K01177	GO:0016161,GO:0000272	AT3G23920.1	BAM1,BMY7,TR-BAMY	beta-amylase 1
orange1.1g032432m.g	5955.86	-0.690787	0.00103338	0.0300742	7549	8182	6049	6785	4443	2546	6134	6548	NA
orange1.1g024807m.g	445.723	-0.395816	0.00103554	0.0300865	542	475	449	494	353	289	480	512	PF12937	PTHR15537,PTHR15537:SF5				GO:0005515	AT1G08710.2		F-box family protein
orange1.1g039815m.g	120.771	3.11719	0.00104673	0.0303673	36	10	20	30	27	592	59	108		PTHR33177					AT3G11600.1
orange1.1g035485m.g	130.3	-1.3156	0.00104845	0.0303731	139	227	180	172	108	25	89	97	PF14368	PTHR33214					AT3G18280.1		Bifunctional inhibitor/lipid-transfer protein/seed storage 2S albumin superfamily protein
orange1.1g005713m.g	2966.78	-0.99382	0.00105832	0.0306146	5713	5005	2014	2907	1945	1481	2263	2724	PF01926,PF03144	PTHR23115,PTHR23115:SF165	KOG0460	3.6.5.3		GO:0005525	AT5G13650.1		elongation factor family protein
orange1.1g041521m.g	484.641	1.04713	0.00106941	0.030851	400	255	276	294	793	293	711	1021	PF13359	PTHR22930,PTHR22930:SF28	KOG4585				AT4G29780.1
orange1.1g045574m.g	689.31	0.650195	0.00106959	0.030851	558	593	432	502	856	490	1068	1205		PTHR10052,PTHR10052:SF9					AT1G17080.1		Ribosomal protein L18ae family
orange1.1g018493m.g	3098.14	-0.723317	0.00107867	0.030984	3387	3994	4539	2934	2381	2364	2265	2599	PF00240,PF02179	PTHR12329,PTHR12329:SF11	KOG4361			GO:0005515,GO:0051087	AT5G52060.1	ATBAG1,BAG1	BCL-2-associated athanogene 1
orange1.1g029956m.g	234.777	-0.668691	0.00107596	0.030984	248	310	326	226	188	169	179	216		PTHR33463,PTHR33463:SF3					AT5G47260.1		ATP binding;GTP binding;nucleotide binding;nucleoside-triphosphatases
orange1.1g037790m.g	85.6944	-1.3224	0.00107887	0.030984	121	140	160	53	55	41	67	39	PF14389,PF04784	PTHR23054,PTHR23054:SF16					AT5G60720.1		Protein of unknown function, DUF547
orange1.1g047612m.g	51.3402	-1.11191	0.00108309	0.0310606	58	65	68	78	47	22	24	42	PF14144	PTHR22952,PTHR22952:SF145				GO:0043565,GO:0006351	AT1G09950.1	RAS1	RESPONSE TO ABA AND SALT 1
orange1.1g024648m.g	100.452	-0.59585	0.00108568	0.0310901	114	107	116	128	71	71	89	105	PF00153	PTHR24089,PTHR24089:SF296	KOG0765		K15121		AT5G15640.1		Mitochondrial substrate carrier family protein
orange1.1g001584m.g	1516.44	0.335723	0.00109358	0.0310928	1419	1460	1127	1200	1498	1615	1875	2076	PF03810,PF02985	PTHR10527,PTHR10527:SF6	KOG1241			GO:0008536,GO:0006886,GO:0005515	AT4G27640.1		ARM repeat superfamily protein
orange1.1g019224m.g	3764.08	-1.05956	0.0010935	0.0310928	3559	4856	5818	5194	3178	1247	3137	2761		PTHR34454,PTHR34454:SF2					AT5G64510.1
orange1.1g036260m.g	243.997	-0.712504	0.00109236	0.0310928	285	320	332	234	199	117	198	275	PF03140	PTHR31549,PTHR31549:SF2					AT4G31980.1
orange1.1g037966m.g	857.868	-0.724626	0.00109132	0.0310928	1286	1156	867	861	821	415	708	770	PF04852	PTHR31165,PTHR31165:SF13					AT2G31160.1	LSH3	Protein of unknown function (DUF640)
orange1.1g043602m.g	114.934	2.98912	0.00109025	0.0310928	39	19	28	14	25	547	63	111	PF00046	PTHR24326,PTHR24326:SF186				GO:0003677	AT3G18010.1	WOX1	WUSCHEL related homeobox 1
orange1.1g025852m.g	526.859	1.28532	0.00109696	0.0311447	328	270	315	269	410	1181	636	764	PF05903	PTHR12378,PTHR12378:SF11					AT1G47740.2		PPPDE putative thiol peptidase family protein
orange1.1g002336m.g	4597.14	-1.11534	0.00110031	0.0311654	5883	7717	6600	4222	3918	1269	3176	4038	PF07714	PTHR27003,PTHR27003:SF82	KOG1187	2.7.11.1		GO:0006468,GO:0004672	AT1G67720.1		Leucine-rich repeat protein kinase family protein
orange1.1g047498m.g	3946.77	-0.973986	0.00110082	0.0311654	6240	5979	4076	4149	2558	1195	3720	4172		PTHR37381,PTHR37381:SF1					AT1G64430.2		Pentatricopeptide repeat (PPR) superfamily protein
orange1.1g003288m.g	488.859	-0.829968	0.0011195	0.0315867	566	680	630	542	327	180	504	518	PF00954,PF08276,PF01453,PF07714	PTHR27002	KOG0984,KOG0580	2.7.11.1		GO:0048544,GO:0006468,GO:0004672	AT1G65800.1	ARK2,RK2	receptor kinase 2
orange1.1g023918m.g	176.953	1.06156	0.00112231	0.0315867	140	104	88	113	120	287	266	329	PF11721	PTHR27006,PTHR27006:SF8					AT1G29750.2	RKF1	receptor-like kinase in flowers 1
orange1.1g027685m.g	7117.42	-1.52338	0.00112362	0.0315867	7195	11108	11721	10413	4832	922	5320	4871	PF00076	PTHR23147,PTHR23147:SF6	KOG0107			GO:0003676	AT1G55310.3	ATSCL33,SCL33,SR33	SC35-like splicing factor 33
orange1.1g031330m.g	286.617	1.46767	0.00112302	0.0315867	217	70	88	212	356	521	357	480	PF02458	PTHR31642,PTHR31642:SF9		2.3.1.196		GO:0016747	AT5G17540.1		HXXXD-type acyl-transferase family protein
orange1.1g040684m.g	399.3	0.857386	0.00111941	0.0315867	300	329	222	254	381	657	503	557	PF14497,PF13417	PTHR12782,PTHR12782:SF8	KOG3029	5.3.99.3	K05309	GO:0005515	AT5G42150.1		Glutathione S-transferase family protein
orange1.1g002265m.g	295.707	0.793737	0.00112894	0.0316469	250	230	220	141	301	412	347	497	PF00931	PTHR23155,PTHR23155:SF494	KOG4658			GO:0043531	AT3G14470.1		NB-ARC domain-containing disease resistance protein
orange1.1g009130m.g	4429.77	-0.716637	0.00112796	0.0316469	5877	7276	4837	3561	3731	2754	3779	3667	PF07690,PF06813	PTHR21576,PTHR21576:SF33				GO:0055085,GO:0016021	AT1G74780.1		Nodulin-like / Major Facilitator Superfamily protein
orange1.1g008977m.g	274.612	2.96378	0.00113094	0.0316538	50	96	44	54	553	6	809	825	PF13962,PF12796	PTHR24177,PTHR24177:SF36	KOG4412				AT4G03490.2		Ankyrin repeat family protein
orange1.1g030542m.g	5844.96	-2.29511	0.00113237	0.0316538	10581	15241	7363	5156	5090	570	1223	941	NA
orange1.1g004262m.g	42072.9	-1.81317	0.00115229	0.0321656	75940	78353	57165	44601	34406	3566	21613	18876	PF00249	PTHR12802,PTHR12802:SF43					AT1G01060.4	LHY,LHY1	Homeodomain-like superfamily protein
orange1.1g014147m.g	18.9359	-1.74814	0.00116107	0.0323654	14	24	39	33	6	11	6	13	PF01238	PTHR10309,PTHR10309:SF0		5.3.1.8	K01809	GO:0008270,GO:0005975,GO:0004476,GO:0009298	AT3G02570.1	MEE31,PMI1	Mannose-6-phosphate isomerase, type I
orange1.1g018847m.g	290.261	-2.15276	0.00116592	0.0324552	577	237	452	549	218	18	134	71	PF00141	PTHR31388,PTHR31388:SF22		1.11.1.7	K00430	GO:0055114,GO:0020037,GO:0006979,GO:0004601	AT5G06720.1	ATPA2,PA2	peroxidase 2
orange1.1g005033m.g	1277.9	-0.788479	0.00118195	0.032493	1548	2154	1659	948	985	791	1010	1125	PF00069	PTHR27001,PTHR27001:SF157	KOG0198	2.7.11.1		GO:0006468,GO:0005524,GO:0004672	AT1G80870.1		Protein kinase superfamily protein
orange1.1g005716m.g	1153.25	0.740034	0.00117694	0.032493	920	974	684	782	971	1682	1568	1759		PTHR36371					AT3G48500.1	PDE312,PTAC10	Nucleic acid-binding, OB-fold-like protein
orange1.1g007541m.g	3237.63	-0.473525	0.00117796	0.032493	4607	3890	2926	3252	2866	2128	3193	3173	PF07714	PTHR24055,PTHR24055:SF211	KOG0665	2.7.11.24		GO:0006468,GO:0004672	AT5G19010.1	MPK16	mitogen-activated protein kinase 16
orange1.1g008276m.g	28.6604	1.09014	0.00118124	0.032493	15	25	12	19	30	43	42	47	PF01535,PF13041	PTHR24015,PTHR24015:SF397					AT3G49142.1		Tetratricopeptide repeat (TPR)-like superfamily protein
orange1.1g009868m.g	1069.64	0.504659	0.00118151	0.032493	952	842	722	907	957	1176	1580	1570	PF02782,PF00370	PTHR10196,PTHR10196:SF69		2.7.1.30	K00864	GO:0016773,GO:0005975	AT1G80460.1	GLI1,NHO1	Actin-like ATPase superfamily protein
orange1.1g020448m.g	735.566	0.871679	0.00117212	0.032493	374	570	627	424	731	956	1278	996	PF02678,PF05726	PTHR13903,PTHR13903:SF8			K06911		AT2G43120.1		RmlC-like cupins superfamily protein
orange1.1g023108m.g	1867.9	-1.51522	0.00117933	0.032493	2236	2049	3873	2361	1709	766	578	813	PF00230	PTHR19139,PTHR19139:SF167	KOG0223		K09872	GO:0016020,GO:0006810,GO:0005215	AT2G37170.1	PIP2;2,PIP2B	plasma membrane intrinsic protein 2
orange1.1g025166m.g	253.504	-1.30404	0.00117496	0.032493	214	535	446	201	187	91	150	187	PF00582	PTHR31964,PTHR31964:SF53		6.3.2.19		GO:0006950	AT5G47740.1		Adenine nucleotide alpha hydrolases-like superfamily protein
orange1.1g034833m.g	648.877	-0.315288	0.00117035	0.032493	713	809	636	633	573	465	686	707							AT5G22210.1
orange1.1g047743m.g	446.131	-0.824948	0.00118635	0.0325691	671	689	536	335	332	205	425	409	NA
orange1.1g029068m.g	136.579	2.48185	0.00119101	0.0326521	46	22	16	75	284	24	220	515	PF00847	PTHR31985,PTHR31985:SF19				GO:0006355,GO:0003700	AT1G19210.1		Integrase-type DNA-binding superfamily protein
orange1.1g016497m.g	215.258	-2.29468	0.00119662	0.0327159	464	456	220	269	166	8	71	55		PTHR33836,PTHR33836:SF2					AT3G46750.1
orange1.1g037453m.g	767.931	0.440197	0.00119611	0.0327159	662	701	524	639	806	873	899	1099	PF00076	PTHR18847,PTHR18847:SF0	KOG0121		K12883	GO:0003676,GO:0045292,GO:0005846,GO:0000339	AT5G44200.2	ATCBP20,CBP20	CAP-binding protein 20
orange1.1g000731m.g	1267.31	0.589062	0.00120573	0.0328658	1014	1056	892	955	1237	1714	1545	1781	PF04762	PTHR12747					AT5G13680.1	ABO1,ELO2	IKI3 family protein
orange1.1g008625m.g	1556.31	-0.453795	0.00120705	0.0328658	1636	1947	1877	1487	1370	1078	1452	1597		PTHR33826,PTHR33826:SF4					AT1G10790.1
orange1.1g030233m.g	48.4546	-1.57539	0.00120567	0.0328658	55	106	86	35	39	11	23	29	PF08477	PTHR11711,PTHR11711:SF184	KOG0070		K07937	GO:0007264,GO:0005525	AT5G14670.1	ARFA1B,ATARFA1B	ADP-ribosylation factor A1B
orange1.1g005715m.g	3281.44	-0.190668	0.00121518	0.0329871	3635	3721	3107	3103	2844	2501	3688	3894	PF01373,PF05687	PTHR31352,PTHR31352:SF8		3.2.1.2		GO:0016161,GO:0000272	AT5G45300.1	BAM8,BMY2	beta-amylase 2
orange1.1g029895m.g	84.6861	1.40359	0.00121647	0.0329871	55	44	35	46	87	199	105	92	PF02636	PTHR12049,PTHR12049:SF5					AT1G04900.1		Protein of unknown function (DUF185)
orange1.1g040925m.g	24.3824	3.74061	0.0012145	0.0329871	4	2	7	0	63	1	93	41	PF13855,PF00069	PTHR27000,PTHR27000:SF114	KOG1187	2.7.11.1		GO:0005515,GO:0006468,GO:0005524,GO:0004672	AT3G47570.1		Leucine-rich repeat protein kinase family protein
orange1.1g011274m.g	1464.16	-0.330597	0.00122653	0.0331101	1773	1663	1336	1557	1304	985	1504	1685	PF08458,PF05703	PTHR31351,PTHR31351:SF4					AT3G22810.1		Plant protein of unknown function (DUF828) with plant pleckstrin homology-like region
orange1.1g019738m.g	765.555	-1.00723	0.00122932	0.0331101	1608	1025	569	827	534	518	489	544	PF04072	PTHR13600,PTHR13600:SF12				GO:0032259,GO:0008168	AT5G42760.1		Leucine carboxyl methyltransferase
orange1.1g037646m.g	1300.24	0.655136	0.00122457	0.0331101	841	1357	830	899	1671	1112	1990	1952	PF00651,PF02135	PTHR24413,PTHR24413:SF129	KOG1778	2.3.1.48		GO:0005515,GO:0008270,GO:0006355,GO:0005634,GO:0004402,GO:0003712	AT5G67480.2	ATBT4,BT4	BTB and TAZ domain protein 4
orange1.1g038097m.g	112.351	1.21991	0.00122926	0.0331101	82	82	24	77	143	100	215	218	PF00010	PTHR12565,PTHR12565:SF178	KOG4304		K12126	GO:0046983	AT2G46970.1	PIL1	phytochrome interacting factor 3-like 1
orange1.1g042236m.g	881.343	-0.709357	0.00122344	0.0331101	981	1133	1142	961	653	388	953	879	PF15044	PTHR12601,PTHR12601:SF18					AT4G28080.1		Tetratricopeptide repeat (TPR)-like superfamily protein
orange1.1g027657m.g	1046.35	1.51004	0.00123313	0.0331233	587	506	424	587	1872	350	2356	2212	PF13833,PF13499	PTHR23056,PTHR23056:SF45	KOG0034		K06268		AT5G24270.2	ATSOS3,CBL4,SOS3	Calcium-binding EF-hand family protein
orange1.1g040160m.g	198.034	0.450709	0.00123283	0.0331233	188	178	142	142	236	192	234	297	PF14881,PF10644	PTHR13391	KOG2530				AT4G37190.1
orange1.1g043469m.g	817.905	1.00036	0.00123586	0.0331519	504	681	507	427	784	565	1776	1674	PF00011	PTHR11527,PTHR11527:SF134					AT1G06460.1	ACD31.2,ACD32.1	alpha-crystallin domain 32.1
orange1.1g046822m.g	148.398	2.85456	0.00124442	0.0333368	55	24	37	24	32	680	83	167	PF00168,PF08372	PTHR10024,PTHR10024:SF253				GO:0005515	AT1G04150.1		C2 calcium/lipid-binding plant phosphoribosyltransferase family protein
orange1.1g002691m.g	1110.27	-0.515654	0.00124829	0.0333599	1257	1446	1265	1093	922	599	1096	1285	PF13855,PF00931	PTHR23155,PTHR23155:SF639			K13459	GO:0005515,GO:0043531	AT5G63020.1		Disease resistance protein (CC-NBS-LRR class) family
orange1.1g007957m.g	725.301	0.411684	0.00124863	0.0333599	629	653	546	582	681	826	933	1016	PF13541,PF13481	PTHR32472,PTHR32472:SF10		3.4.21.53	K04485		AT5G50340.1		ATP-dependent peptidases;nucleotide binding;serine-type endopeptidases;DNA helicases;ATP binding;damaged DNA binding;nucleoside-triphosphatases
orange1.1g001161m.g	2220.55	-0.614988	0.0012527	0.0333962	2826	2665	2459	2450	1730	1022	2329	2466	PF13676,PF00931	PTHR11017,PTHR11017:SF162	KOG0617			GO:0007165,GO:0005515,GO:0043531	AT4G12010.1		Disease resistance protein (TIR-NBS-LRR class) family
orange1.1g029029m.g	4041.3	-0.261463	0.00125334	0.0333962	4337	4692	3971	4057	3724	3050	4245	4369	PF00025	PTHR24073,PTHR24073:SF570				GO:0005525	AT5G45130.1	ATRAB-F2A,ATRAB5A,ATRABF2A,RAB-F2A,RAB5A,RABF2A,RHA1	RAB homolog 1
orange1.1g022862m.g	285.922	-1.15544	0.00125597	0.0334216	304	538	415	273	249	161	170	134	PF01657	PTHR32080,PTHR32080:SF5					AT5G37660.1	PDLP7	plasmodesmata-located protein 7
orange1.1g010376m.g	669.972	3.08126	0.00126199	0.0335371	123	232	129	72	939	12	2418	2138	PF01490	PTHR22950,PTHR22950:SF205					AT5G63850.1	AAP4	amino acid permease 4
orange1.1g020632m.g	380.026	0.451011	0.00126548	0.0335849	299	308	296	334	381	411	470	578	PF00076	PTHR24012,PTHR24012:SF393	KOG1457			GO:0003676	AT2G42240.1		RNA-binding (RRM/RBD/RNP motifs) family protein
orange1.1g013738m.g	339.456	0.451834	0.00128853	0.0341513	276	304	236	293	331	380	437	492	PF01416	PTHR11142,PTHR11142:SF5	KOG2553	5.4.99.45		GO:0009982,GO:0009451,GO:0003723,GO:0001522	AT1G34150.1		Pseudouridine synthase family protein
orange1.1g008171m.g	985.103	0.882611	0.00129462	0.0342216	685	636	714	633	865	1654	1287	1413	PF07714	PTHR23257,PTHR23257:SF471	KOG0192	2.7.12.1		GO:0006468,GO:0004672	AT4G38470.1		ACT-like protein tyrosine kinase family protein
orange1.1g015194m.g	2937.81	0.360951	0.00129379	0.0342216	2563	2850	2249	2312	3084	3205	3556	3870	PF11543,PF05021	PTHR12710	KOG2834		K14015		AT3G63000.1	NPL41	NPL4-like protein 1
orange1.1g036693m.g	5610.57	0.986929	0.00129673	0.0342319	3956	3551	3100	3940	4953	10355	6808	8108					K12741
orange1.1g007895m.g	3811.23	-0.370597	0.00130722	0.0344176	4155	4707	3882	3902	3452	2427	3719	4467	PF07714	PTHR24349,PTHR24349:SF83	KOG0032	2.7.11.1		GO:0006468,GO:0004672	AT4G35310.1	ATCPK5,CPK5	calmodulin-domain protein kinase 5
orange1.1g048144m.g	141.434	-0.662329	0.0013055	0.0344176	198	158	185	129	92	111	125	128	PF00153	PTHR24089,PTHR24089:SF294					AT5G51050.1		Mitochondrial substrate carrier family protein
orange1.1g001952m.g	2235.41	0.742792	0.00130915	0.034423	1742	1917	1458	1385	2224	3426	2734	3041	PF00069	PTHR24351,PTHR24351:SF92		2.7.11.1		GO:0006468,GO:0005524,GO:0004672	AT3G52890.1	KIPK	KCBP-interacting protein kinase
orange1.1g008713m.g	531.785	-1.02947	0.00132467	0.0347853	737	753	710	566	461	146	451	435		PTHR33781,PTHR33781:SF1					AT5G04190.1	PKS4	phytochrome kinase substrate 4
orange1.1g012376m.g	191.861	0.606972	0.00133372	0.0349768	169	141	155	123	179	237	250	303	PF16686,PF02765	PTHR14513				GO:0003677,GO:0000784,GO:0000723,GO:0043047	AT5G06310.1	AtPOT1b	Nucleic acid-binding, OB-fold-like protein
orange1.1g017280m.g	1837.84	-0.649219	0.00133777	0.0350369	1990	2680	2243	1780	1709	1088	1630	1523	PF07797	PTHR33130,PTHR33130:SF12					AT4G20300.2		Protein of unknown function (DUF1639)
orange1.1g040660m.g	1972.55	-0.462473	0.00134257	0.0351165	2390	2470	2016	1997	1700	1093	2078	2192	PF13857,PF13920	PTHR24188,PTHR24188:SF44	KOG4172				AT3G23280.1	XBAT35	XB3 ortholog 5 in Arabidopsis thaliana
orange1.1g004565m.g	25.6765	1.0515	0.00134651	0.0351297	22	17	16	10	40	27	35	43	PF01453,PF00069	PTHR27002,PTHR27002:SF112	KOG1187	2.7.11.1		GO:0006468,GO:0005524,GO:0004672	AT5G35370.1		S-locus lectin protein kinase family protein
orange1.1g042670m.g	156.692	0.697469	0.0013466	0.0351297	118	94	134	113	150	173	214	285		PTHR37262,PTHR37262:SF1					AT5G48470.1
orange1.1g016453m.g	1617.19	-1.01879	0.00135571	0.035275	2715	2542	1441	1795	1205	475	1494	1437	PF10184,PF04832	PTHR11220,PTHR11220:SF35					AT5G20140.2		SOUL heme-binding family protein
orange1.1g037537m.g	123.703	1.34849	0.00135456	0.035275	88	57	59	66	108	285	138	176	PF14432,PF01535,PF13041	PTHR24015,PTHR24015:SF720					AT3G49710.1		Pentatricopeptide repeat (PPR) superfamily protein
orange1.1g026015m.g	72.5724	0.986346	0.00135889	0.0353117	72	57	33	30	72	76	125	141		PTHR33676,PTHR33676:SF3					AT5G42900.1	COR27	cold regulated gene 27
orange1.1g021084m.g	560.906	0.337176	0.00136524	0.0354304	551	517	415	441	583	567	737	729	PF00069,PF12515	PTHR24361,PTHR24361:SF318		2.7.11.25		GO:0006468,GO:0005524,GO:0004672,GO:0005516	AT4G08500.1	ARAKIN,ATMEKK1,MAPKKK8,MEKK1	MAPK/ERK kinase kinase 1
orange1.1g047032m.g	1478.12	0.337195	0.00137197	0.0355278	1321	1494	1139	1120	1613	1270	2038	2043	PF00067	PTHR24296,PTHR24296:SF27	KOG0157			GO:0055114,GO:0020037,GO:0016705,GO:0005506	AT3G56630.1	CYP94D2	cytochrome P450, family 94, subfamily D, polypeptide 2
orange1.1g048464m.g	14332.7	-2.12182	0.00137256	0.0355278	16809	21782	44941	5149	7685	1531	6988	6795	PF01453	PTHR32444,PTHR32444:SF13					AT1G78860.1		D-mannose binding lectin protein with Apple-like carbohydrate-binding domain
orange1.1g042671m.g	88.6498	-1.16511	0.00138514	0.0358069	179	122	100	79	75	54	41	51	PF00232	PTHR10353,PTHR10353:SF29		3.2.1.21		GO:0005975,GO:0004553	AT4G27830.1	BGLU10	beta glucosidase 10
orange1.1g002105m.g	816.686	-1.01185	0.00138954	0.0358742	726	1576	1221	707	507	551	626	546	PF08263,PF00069,PF00560,PF13855	PTHR27000,PTHR27000:SF87	KOG1187	2.7.11.1		GO:0006468,GO:0005524,GO:0004672,GO:0005515	AT2G25790.1		Leucine-rich receptor-like protein kinase family protein
orange1.1g023360m.g	2414.22	-1.00858	0.00141305	0.036387	3471	4598	2323	2283	1767	778	1870	2523		PTHR11780,PTHR11780:SF8		2.3.1.20			AT1G48300.1
orange1.1g037687m.g	534.12	0.455793	0.00141274	0.036387	404	501	386	450	589	590	684	701		PTHR15682					AT4G30150.1
orange1.1g013492m.g	20794.5	-0.675906	0.00141733	0.0364032	31213	29538	17391	21995	16855	10544	21162	19334	PF00044,PF02800	PTHR10836,PTHR10836:SF49	KOG0657	1.2.1.12,1.2.1.13		GO:0055114,GO:0016620	AT1G12900.2	GAPA-2	glyceraldehyde 3-phosphate dehydrogenase A subunit 2
orange1.1g037574m.g	60.1592	-1.35829	0.00141704	0.0364032	80	126	88	45	34	13	41	60	PF00931	PTHR23155,PTHR23155:SF494	KOG4658			GO:0043531	AT3G14470.1		NB-ARC domain-containing disease resistance protein
orange1.1g005512m.g	82.0092	0.931998	0.0014246	0.0365025	66	48	45	59	69	129	115	133	PF14432,PF13041,PF01535	PTHR24015					AT1G11290.1	CRR22	Pentatricopeptide repeat (PPR) superfamily protein
orange1.1g016330m.g	20599.5	2.48089	0.00142669	0.0365025	8526	2280	6849	6305	10773	83806	10858	24872	PF08541,PF00195	PTHR11877,PTHR11877:SF27		2.3.1.74	K00660	GO:0016747,GO:0008610	AT5G13930.1	ATCHS,CHS,TT4	Chalcone and stilbene synthase family protein
orange1.1g043241m.g	115.905	-1.34267	0.00142507	0.0365025	91	196	244	104	76	66	52	74	PF03819	PTHR14552,PTHR14552:SF2		3.6.1.12			AT3G25400.1
orange1.1g009612m.g	134.257	1.68688	0.00143914	0.0367738	108	33	47	60	124	73	323	408	PF00067	PTHR24298,PTHR24298:SF66	KOG0156			GO:0055114,GO:0020037,GO:0016705,GO:0005506	AT5G09970.1	CYP78A7	cytochrome P450, family 78, subfamily A, polypeptide 7
orange1.1g031484m.g	136.908	1.29068	0.00144702	0.0369277	96	56	73	81	103	291	183	209	PF04101	PTHR21015,PTHR21015:SF22		2.4.1.227	K02563	GO:0016758	AT1G73740.1		UDP-Glycosyltransferase superfamily protein
orange1.1g005355m.g	56.2451	1.54806	0.00145662	0.0369364	58	17	14	24	47	78	111	123	PF13947,PF00069	PTHR27005,PTHR27005:SF7	KOG1187	2.7.11.1		GO:0030247,GO:0006468,GO:0005524,GO:0004672	AT1G19390.1		Wall-associated kinase family protein
orange1.1g006588m.g	2161.22	-1.08098	0.00145586	0.0369364	2786	3642	3093	1884	1542	585	1699	2210	PF00931	PTHR23155,PTHR23155:SF494				GO:0043531	AT3G14470.1		NB-ARC domain-containing disease resistance protein
orange1.1g019226m.g	825.208	-0.89298	0.00145342	0.0369364	1350	1277	729	854	589	296	782	830	PF00702	PTHR18901,PTHR18901:SF30	KOG2914				AT4G39970.1		Haloacid dehalogenase-like hydrolase (HAD) superfamily protein
orange1.1g024241m.g	5332.89	0.448257	0.00145183	0.0369364	4799	4728	3689	4287	4990	6281	6966	7392		PTHR23001					AT5G20920.1	EIF2 BETA,EMB1401	eukaryotic translation initiation factor 2 beta subunit
orange1.1g037666m.g	58.2202	1.12264	0.0014498	0.0369364	47	33	26	37	57	42	115	138	PF12796,PF13962	PTHR24177,PTHR24177:SF42					AT5G04700.1		Ankyrin repeat family protein
orange1.1g040647m.g	110.687	2.06204	0.00145976	0.0369689	80	29	33	26	74	357	94	167		PTHR26374,PTHR26374:SF180					AT1G68480.1	JAG	C2H2 and C2HC zinc fingers superfamily protein
orange1.1g005436m.g	1148.46	0.40798	0.00146752	0.0370713	1094	989	886	861	1245	915	1652	1771	PF00271,PF04408,PF07717	PTHR18934		3.6.4.13		GO:0004386	AT4G18465.1		RNA helicase family protein
orange1.1g008664m.g	485.106	0.357559	0.0014675	0.0370713	442	476	393	340	491	491	604	701	PF00004,PF16193,PF12002	PTHR13779,PTHR13779:SF7		3.6.1.3	K07478	GO:0005524	AT1G24290.1		AAA-type ATPase family protein
orange1.1g003814m.g	1469.86	-0.713943	0.00148305	0.037416	2124	1910	1378	1699	1232	620	1443	1465	PF13962	PTHR24177,PTHR24177:SF42					AT3G18670.1		Ankyrin repeat family protein
orange1.1g014829m.g	2029.87	2.09348	0.00149491	0.0376665	1017	333	819	784	1315	6640	1210	3612	PF00249	PTHR10641,PTHR10641:SF595	KOG0048		K09422		AT2G47460.1	ATMYB12,MYB12,PFG1	myb domain protein 12
orange1.1g039174m.g	1073.43	-1.22122	0.00149676	0.0376665	1649	1942	1361	927	813	231	762	986	PF00847	PTHR32467,PTHR32467:SF28			K09284	GO:0006355,GO:0003700,GO:0007275	AT4G36920.1	AP2,FL1,FLO2	Integrase-type DNA-binding superfamily protein
orange1.1g010647m.g	455.524	0.676307	0.001503	0.0377284	308	306	349	381	483	603	617	606	PF13520	PTHR11785,PTHR11785:SF338				GO:0016020,GO:0015171,GO:0003333	AT3G19553.1		Amino acid permease family protein
orange1.1g014721m.g	85.0005	1.73495	0.00150163	0.0377284	45	48	18	43	92	33	219	249	PF00583	PTHR23091,PTHR23091:SF211		2.3.1.82		GO:0008080	AT2G23060.1		Acyl-CoA N-acyltransferases (NAT) superfamily protein
orange1.1g012440m.g	1461.4	1.32855	0.00150564	0.0377471	816	996	779	644	1553	676	3033	4168	PF02458	PTHR31625,PTHR31625:SF2				GO:0016747	AT1G03940.1		HXXXD-type acyl-transferase family protein
orange1.1g001628m.g	928.493	-0.562583	0.00151057	0.0378094	1149	1197	1169	778	784	549	838	998	PF08596	PTHR10241,PTHR10241:SF27	KOG1983				AT4G35560.1		Transducin/WD40 repeat-like superfamily protein
orange1.1g026746m.g	13.5734	2.36532	0.00151192	0.0378094	5	2	3	7	28	4	24	45	PF00010	PTHR23042,PTHR23042:SF65				GO:0046983	AT5G43650.1	BHLH92	basic helix-loop-helix (bHLH) DNA-binding superfamily protein
orange1.1g036176m.g	163.489	1.11281	0.00151587	0.0378608	140	79	59	124	153	147	322	353		PTHR31602,PTHR31602:SF12				GO:0032502,GO:0006351,GO:0005634	AT2G36400.1	AtGRF3,GRF3	growth-regulating factor 3
orange1.1g004659m.g	9191.28	-1.45623	0.00151976	0.0379103	11617	22762	10193	8445	6579	1551	6752	6260	PF03169	PTHR22601,PTHR22601:SF2				GO:0055085	AT4G16370.1	ATOPT3,OPT3	oligopeptide transporter
orange1.1g007511m.g	401.695	0.738889	0.00152286	0.0379403	303	305	241	315	409	604	508	531	PF01926	PTHR11089,PTHR11089:SF38	KOG1249	1.14.13.39		GO:0005525	AT4G10620.1		P-loop containing nucleoside triphosphate hydrolases superfamily protein
orange1.1g018771m.g	1370.87	0.861709	0.00153579	0.0382144	996	1025	896	854	1683	850	2772	2373	PF00191	PTHR10502,PTHR10502:SF99				GO:0005544,GO:0005509	AT2G38760.1	ANN3,ANNAT3	annexin 3
orange1.1g038763m.g	2566.87	-0.594024	0.0015525	0.0385821	3919	3261	2291	2594	2017	2055	2066	2296	PF13245	PTHR10887,PTHR10887:SF320		3.6.4.13,3.6.4.12			AT5G35970.1		P-loop containing nucleoside triphosphate hydrolases superfamily protein
orange1.1g045792m.g	620.001	-0.713988	0.00155724	0.0386518	712	837	637	795	443	262	654	670	PF15044	PTHR12601,PTHR12601:SF18					AT1G15290.1		Tetratricopeptide repeat (TPR)-like superfamily protein
orange1.1g034726m.g	1333.63	-1.18864	0.00156937	0.0389044	1543	1768	1795	2010	848	274	1194	1256		PTHR35282,PTHR35282:SF2
orange1.1g029644m.g	373.646	-1.57797	0.00157736	0.0390539	820	727	276	397	289	56	241	211	PF04535	PTHR11615,PTHR11615:SF143					AT5G54980.1		Uncharacterised protein family (UPF0497)
orange1.1g025356m.g	794.413	1.42852	0.00158232	0.0391282	536	455	277	413	470	1876	1037	1286	PF02325	PTHR33219,PTHR33219:SF4			K02221	GO:0016020	AT5G21920.1	ATYLMG2,YLMG2	YGGT family protein
orange1.1g033803m.g	30356.6	-1.09287	0.00159127	0.0393006	40385	48128	37307	34657	18717	7087	28819	30728	NA
orange1.1g032275m.g	2102.58	-1.71038	0.00159764	0.039409	2917	3990	2935	2664	1312	152	1385	1469	NA
orange1.1g017221m.g	338.057	1.07667	0.00160205	0.0394203	250	288	196	119	567	225	514	658	PF12697	PTHR10992,PTHR10992:SF811	KOG4178	3.3.2.10			AT4G02340.1		alpha/beta-Hydrolases superfamily protein
orange1.1g026756m.g	1391.34	-0.280378	0.00160069	0.0394203	1591	1646	1391	1294	1083	1058	1470	1706							AT3G01150.2	ATPTB1,PTB,PTB1	polypyrimidine tract-binding protein 1
orange1.1g029411m.g	478.739	-1.07167	0.00160751	0.0395059	509	893	621	497	430	147	347	382	PF03789,PF05920,PF03791	PTHR11850,PTHR11850:SF100				GO:0003677,GO:0006355,GO:0005634	AT1G62360.1	BUM,BUM1,SHL,STM,WAM,WAM1	KNOX/ELK homeobox transcription factor
orange1.1g009306m.g	1986.52	-0.755725	0.00162014	0.0397437	2349	2626	2500	2164	1643	766	1934	1999	PF13676,PF00931	PTHR11017,PTHR11017:SF163				GO:0007165,GO:0005515,GO:0043531	AT5G17680.1		disease resistance protein (TIR-NBS-LRR class), putative
orange1.1g010848m.g	10989.7	-1.19789	0.00162117	0.0397437	20101	15801	11435	12514	8450	2261	8910	9239	PF07690	PTHR24064,PTHR24064:SF113			K08150	GO:0055085,GO:0016021	AT2G43330.1	ATINT1,INT1	inositol transporter 1
orange1.1g020451m.g	11.1847	2.3107	0.00162974	0.0399045	7	5	0	3	15	7	29	32	PF00141	PTHR31388,PTHR31388:SF35		1.11.1.7	K00430	GO:0055114,GO:0020037,GO:0006979,GO:0004601	AT1G49570.1		Peroxidase superfamily protein
orange1.1g026005m.g	9118.4	0.20812	0.00164983	0.040347	8725	8714	7932	7394	8728	8158	11785	12589	PF02309	PTHR31734,PTHR31734:SF30				GO:0006355,GO:0005634	AT3G04730.1	IAA16	indoleacetic acid-induced protein 16
orange1.1g016887m.g	768.654	0.305693	0.00165468	0.0403666	741	725	588	613	776	797	939	1036	PF00046,PF16719	PTHR33827,PTHR33827:SF3				GO:0003677	AT3G18380.3		sequence-specific DNA binding transcription factors;sequence-specific DNA binding
orange1.1g043574m.g	301.924	0.706217	0.00165442	0.0403666	231	242	199	216	290	450	369	427		PTHR36017,PTHR36017:SF1					AT2G31340.1	emb1381	embryo defective 1381
orange1.1g048364m.g	59.5165	1.15675	0.00165924	0.0404282	45	37	31	30	55	118	71	88	PF01535,PF13041	PTHR24015,PTHR24015:SF735					AT5G66520.1		Tetratricopeptide repeat (TPR)-like superfamily protein
orange1.1g016145m.g	1089.76	-1.27666	0.00167746	0.0407726	1514	2146	1415	958	857	217	792	875	PF01733	PTHR10332,PTHR10332:SF35	KOG1479		K15014	GO:0016021,GO:0006810,GO:0005337	AT1G02630.1		Nucleoside transporter family protein
orange1.1g043937m.g	1739.74	0.908288	0.0016766	0.0407726	1290	1096	889	1399	1641	2931	2211	2466	PF00076	PTHR24012				GO:0003676	AT5G61030.1	GR-RBP3	glycine-rich RNA-binding protein 3
orange1.1g031498m.g	7788.18	-0.398638	0.00168889	0.0410003	7944	9798	8372	8116	6577	6274	7424	7611	PF03931,PF01466	PTHR11165	KOG1724		K03094	GO:0006511	AT5G42190.1	ASK2,SKP1B	E3 ubiquitin ligase SCF complex subunit SKP1/ASK1 family protein
orange1.1g024728m.g	828.014	-1.24954	0.00169176	0.0410108	1001	683	1226	1514	235	460	764	639	PF02893	PTHR31969,PTHR31969:SF3					AT5G13200.1		GRAM domain family protein
orange1.1g042975m.g	96.578	0.547336	0.00169344	0.0410108	92	79	63	71	97	103	125	159	NA
orange1.1g007834m.g	395.557	1.6596	0.00169672	0.0410405	252	148	130	208	302	1137	417	474	PF00118	PTHR11353,PTHR11353:SF99	KOG0356			GO:0005524	AT5G18820.1	EMB3007	TCP-1/cpn60 chaperonin family protein
orange1.1g009658m.g	2278.29	-0.388888	0.00172527	0.0416805	2385	2508	2650	2403	1802	1822	2257	2357	PF00069	PTHR24349,PTHR24349:SF89	KOG0032	2.7.11.17		GO:0006468,GO:0005524,GO:0004672	AT3G20410.1	CPK9	calmodulin-domain protein kinase 9
orange1.1g047992m.g	929.964	-0.406486	0.00173258	0.0418063	1113	1136	957	908	829	558	995	1004	PF14432,PF13041,PF01535	PTHR24015,PTHR24015:SF339					AT1G19720.1		Pentatricopeptide repeat (PPR-like) superfamily protein
orange1.1g002533m.g	800.237	2.0067	0.00174888	0.0421488	271	223	196	527	1250	171	2204	2135	PF11721,PF07714	PTHR27003,PTHR27003:SF104	KOG1187	2.7.11.1		GO:0006468,GO:0004672	AT5G39000.1		Malectin/receptor-like protein kinase family protein
orange1.1g024492m.g	302.415	-0.535401	0.001753	0.0421969	375	355	347	308	239	183	352	267	PF00249	PTHR10641,PTHR10641:SF523	KOG0048		K09422		AT2G31180.1	ATMYB14,MYB14,MYB14AT	myb domain protein 14
orange1.1g011456m.g	650.64	0.42511	0.0017641	0.0424128	625	589	451	494	636	734	871	866	PF00646,PF08387	PTHR32212				GO:0005515	AT5G53840.1		F-box/RNI-like/FBD-like domains-containing protein
orange1.1g013163m.g	2252.29	-0.724412	0.00177747	0.0426828	2475	2725	2584	3010	1345	2025	1724	1863	PF00684,PF00226,PF01556	PTHR24078,PTHR24078:SF289	KOG0715		K03686	GO:0051082,GO:0031072	AT5G48030.1	GFA2	gametophytic factor 2
orange1.1g001998m.g	147.94	0.887629	0.00178827	0.042685	124	93	94	92	183	93	261	300	PF00931	PTHR23155,PTHR23155:SF494	KOG4658			GO:0043531	AT3G14470.1		NB-ARC domain-containing disease resistance protein
orange1.1g005815m.g	738.27	-2.79823	0.00178817	0.042685	1643	1712	841	894	286	2	286	237	PF06480,PF00004,PF01434	PTHR23076,PTHR23076:SF54			K03798	GO:0016021,GO:0008270,GO:0005524,GO:0004222,GO:0006508	AT5G15250.1	ATFTSH6,FTSH6	FTSH protease 6
orange1.1g016781m.g	4481.89	1.20087	0.00178436	0.042685	2846	2024	2204	3364	5037	9243	4440	6115	PF11960,PF00487	PTHR32100,PTHR32100:SF16		1.3.1.35		GO:0055114,GO:0016717,GO:0006629	AT3G12120.1	FAD2	fatty acid desaturase 2
orange1.1g032569m.g	9.68634	2.3644	0.00178008	0.042685	3	2	2	5	10	28	8	18	PF00069	PTHR27000,PTHR27000:SF16		2.7.11.1		GO:0006468,GO:0005524,GO:0004672	AT5G46330.1	FLS2	Leucine-rich receptor-like protein kinase family protein
orange1.1g041199m.g	25.5411	2.19842	0.00178248	0.042685	18	7	3	8	14	75	36	42	PF00646	PTHR32212				GO:0005515	AT2G04230.1		FBD, F-box and Leucine Rich Repeat domains containing protein
orange1.1g004302m.g	338.716	0.720301	0.00180538	0.0430419	274	250	218	248	316	510	429	475		PTHR24104,PTHR24104:SF10					AT3G07060.1	emb1974	NHL domain-containing protein
orange1.1g041888m.g	128.002	1.65773	0.00181402	0.0431962	69	40	70	57	88	357	143	174	PF04844	PTHR33057,PTHR33057:SF24					AT5G19650.1	ATOFP8,OFP8	ovate family protein 8
orange1.1g000272m.g	3609.77	-1.30113	0.00182065	0.0433023	4719	7115	4072	4145	2582	612	2888	2989	PF02517	PTHR10794,PTHR10794:SF47	KOG1838	2.3.1.84	K07052	GO:0016020	AT2G03140.2		alpha/beta-Hydrolases superfamily protein
orange1.1g012353m.g	3356.56	1.02972	0.00182475	0.0433037	2571	1717	2088	2137	2838	6313	4094	5045	PF08540,PF01154	PTHR11877,PTHR11877:SF20		2.3.3.10		GO:0008299,GO:0004421	AT4G11820.2	EMB2778,FKP1,HMGS,MVA1	hydroxymethylglutaryl-CoA synthase / HMG-CoA synthase / 3-hydroxy-3-methylglutaryl coenzyme A synthase
orange1.1g036024m.g	185.313	0.433177	0.00182505	0.0433037	175	166	139	132	211	185	215	282	PF00155	PTHR11751,PTHR11751:SF376		2.6.1.83	K10206	GO:0030170,GO:0009058	AT2G13810.1	ALD1	AGD2-like defense response protein 1
orange1.1g034807m.g	168.882	0.786109	0.00182977	0.043364	174	91	99	117	187	222	232	244	NA
orange1.1g036042m.g	119.004	-0.485979	0.00183481	0.0434318	148	143	120	127	80	95	119	122	PF03141					GO:0008168	AT5G06050.1		Putative methyltransferase family protein
orange1.1g033731m.g	67.4289	-1.1354	0.00184059	0.0434586	99	117	75	70	57	47	28	37		PTHR36312,PTHR36312:SF1					AT1G12663.1
orange1.1g039453m.g	90.2784	1.02487	0.00184248	0.0434586	62	51	52	64	75	162	120	138	PF16661	PTHR11203,PTHR11203:SF37					AT2G01730.1	ATCPSF73-II,CPSF73-II,EDA26	cleavage and polyadenylation specificity factor 73 kDa subunit-II
orange1.1g042291m.g	2996.81	-0.519154	0.00183928	0.0434586	3147	3913	3804	2770	2578	1851	2888	3057		PTHR12565,PTHR12565:SF155					AT1G29950.2		basic helix-loop-helix (bHLH) DNA-binding superfamily protein
orange1.1g040954m.g	519.847	0.43546	0.00184476	0.0434608	522	441	338	418	495	514	734	785	PF13837	PTHR10032				GO:0006351,GO:0005634,GO:0003700	AT5G63420.1	emb2746	RNA-metabolising metallo-beta-lactamase family protein
orange1.1g032761m.g	222.389	0.823514	0.00186512	0.0438886	151	171	177	121	185	328	337	329		PTHR33109,PTHR33109:SF2					AT2G30370.1	CHAL,EPFL6	allergen-related
orange1.1g032157m.g	474.222	-1.19129	0.00186908	0.0439299	745	585	393	832	348	113	342	449		PTHR37758					AT5G05220.1
orange1.1g047381m.g	55.9971	-1.23464	0.00187437	0.0440025	69	70	86	77	41	10	41	53	NA
orange1.1g043480m.g	107.022	0.69511	0.00189395	0.0444097	96	88	59	75	105	141	128	178	PF01535,PF13041	PTHR24015,PTHR24015:SF513					AT1G13040.1		Pentatricopeptide repeat (PPR-like) superfamily protein
orange1.1g007515m.g	691.03	0.981876	0.00190293	0.0445678	533	468	345	460	1013	380	1297	1289	PF12796,PF13857,PF13962	PTHR24177,PTHR24177:SF27	KOG4214				AT2G24600.4		Ankyrin repeat family protein
orange1.1g028754m.g	183.546	0.625831	0.00190859	0.0446479	155	138	129	136	167	246	229	284		PTHR13370		2.1.1.214	K15430		AT3G26410.1		methyltransferases;nucleic acid binding
orange1.1g043210m.g	58.3402	-0.711019	0.00191152	0.0446642	66	68	79	66	47	30	51	59	NA
orange1.1g014377m.g	805.818	-0.464344	0.00192034	0.0448178	1135	1018	717	777	607	641	772	806	PF05834	PTHR13789,PTHR13789:SF249		5.5.1.19	K06443	GO:0016705,GO:0016117	AT3G10230.1	LYC	lycopene cyclase
orange1.1g028875m.g	564.316	-0.484507	0.00193087	0.0449943	737	672	515	632	383	447	608	530	PF00168	PTHR23180,PTHR23180:SF290	KOG1030			GO:0005515	AT3G17980.1		Calcium-dependent lipid-binding (CaLB domain) family protein
orange1.1g037784m.g	123.174	3.15361	0.00193242	0.0449943	41	8	25	22	21	619	43	118	PF14541	PTHR13683,PTHR13683:SF268				GO:0006508,GO:0004190	AT1G03220.1		Eukaryotic aspartyl protease family protein
orange1.1g022217m.g	642.229	0.597158	0.00194472	0.0452278	543	539	402	501	564	568	1067	1135	PF11152	PTHR34943,PTHR34943:SF2					AT1G59840.1	CCB4	cofactor assembly of complex C
orange1.1g032259m.g	106.242	0.876448	0.00194927	0.0452808	96	78	61	58	134	74	157	233	PF00514	PTHR23315,PTHR23315:SF98				GO:0005515	AT5G65200.1	ATPUB38,PUB38	plant U-box 38
orange1.1g005434m.g	995.045	0.757108	0.00195606	0.0453329	725	792	627	720	893	1561	1266	1401	PF08640	PTHR23271	KOG2396		K14557		AT4G28200.1
orange1.1g033645m.g	1105.82	0.511647	0.00195473	0.0453329	817	938	821	939	1212	1341	1357	1451		PTHR34125					AT3G13175.1
orange1.1g026954m.g	13875.5	-1.43312	0.00196152	0.0454065	17027	27208	20236	14224	11472	2094	9928	8464	PF05755	PTHR33732,PTHR33732:SF2					AT1G67360.1		Rubber elongation factor protein (REF)
orange1.1g009648m.g	3523.32	-0.44029	0.00196515	0.0454378	4652	4292	3298	3547	2851	2064	3854	3978	PF13460	PTHR14194,PTHR14194:SF71	KOG1203				AT3G18890.1		NAD(P)-binding Rossmann-fold superfamily protein
orange1.1g015772m.g	277.502	-0.444707	0.00197413	0.0455399	357	281	284	314	214	212	286	271	PF02183,PF00046	PTHR24326,PTHR24326:SF243	KOG0483			GO:0043565,GO:0006355,GO:0003700,GO:0003677	AT5G06710.1	HAT14	homeobox from Arabidopsis thaliana
orange1.1g023425m.g	443.429	0.429165	0.00197385	0.0455399	353	396	351	359	471	503	514	626	PF08238	PTHR11102					AT2G25570.1		binding
orange1.1g000878m.g	1493.29	-0.897736	0.00200005	0.0460808	1599	3091	1659	1263	904	720	1301	1560	PF13639,PF05495,PF14599,PF01814	PTHR21319,PTHR21319:SF0	KOG1940	6.3.2.19		GO:0008270,GO:0005515	AT3G18290.1	BTS,EMB2454	zinc finger protein-related
orange1.1g012419m.g	234.493	0.770452	0.00200221	0.0460808	228	154	132	160	223	342	302	354	PF00753,PF07522	PTHR23240	KOG1361				AT3G26680.1	ATSNM1,SNM1	DNA repair metallo-beta-lactamase family protein
orange1.1g039473m.g	970.715	-0.624441	0.00200661	0.0461288	957	1155	1374	1030	654	757	816	958	PF07839	PTHR33349,PTHR33349:SF1				GO:0005516	AT5G39380.1		Plant calmodulin-binding protein-related
orange1.1g000860m.g	14.6862	2.01025	0.0020234	0.0462611	4	2	9	7	17	30	12	38	PF08370,PF00005,PF01061	PTHR19241,PTHR19241:SF169		3.6.3.34		GO:0016887,GO:0005524,GO:0016020	AT2G29940.1	ATPDR3,PDR3	pleiotropic drug resistance 3
orange1.1g001481m.g	925.479	0.264548	0.00202486	0.0462611	878	882	721	779	873	903	1144	1332		PTHR17204,PTHR17204:SF18	KOG1258		K13217		AT5G46400.1	AT PRP39-2,PRP39-2	Tetratricopeptide repeat (TPR)-like superfamily protein
orange1.1g004032m.g	143.82	-1.25091	0.00202107	0.0462611	149	192	241	191	99	113	63	60	PF05691	PTHR31268,PTHR31268:SF2		2.4.1.82	K06617		AT5G40390.1	SIP1	Raffinose synthase family protein
orange1.1g005300m.g	627.997	-0.573441	0.00202629	0.0462611	673	778	848	596	513	353	599	678	PF03982,PF12146	PTHR22753,PTHR22753:SF8	KOG1454			GO:0016747	AT5G41120.1		Esterase/lipase/thioesterase family protein
orange1.1g023008m.g	1815.41	0.432673	0.00202264	0.0462611	1702	1637	1250	1415	1729	2103	2417	2430	PF00643	PTHR31832,PTHR31832:SF4				GO:0008270,GO:0005622	AT1G78600.2	DBB3,LZF1,STH3	light-regulated zinc finger protein 1
orange1.1g038563m.g	23.6777	-1.78002	0.00201873	0.0462611	34	54	40	15	15	10	14	4	PF07883	PTHR31238,PTHR31238:SF8					AT3G10080.1		RmlC-like cupins superfamily protein
orange1.1g034073m.g	144.348	1.02197	0.00206472	0.0470845	91	66	95	112	130	239	171	259	NA
orange1.1g045080m.g	7.63065	-1.89528	0.00206884	0.0471245	12	13	9	13	4	0	5	5	PF03195	PTHR31301,PTHR31301:SF14					AT1G07900.1	LBD1	LOB domain-containing protein 1
orange1.1g042025m.g	2831.07	0.460926	0.0020816	0.0473612	2489	2363	2140	2227	2627	3445	3682	3867	PF00503	PTHR10218,PTHR10218:SF192	KOG0082			GO:0031683,GO:0019001,GO:0007186,GO:0004871,GO:0003924	AT1G31930.2	XLG3	extra-large GTP-binding protein 3
orange1.1g005301m.g	2123.27	0.514045	0.00210011	0.0475393	1600	2039	1804	1330	2062	2269	3135	3030	PF14215	PTHR13902,PTHR13902:SF5					AT1G06150.1	EMB1444	basic helix-loop-helix (bHLH) DNA-binding superfamily protein
orange1.1g005881m.g	91.265	0.669638	0.00210136	0.0475393	75	65	66	66	108	107	94	159	PF12854,PF01535,PF13041	PTHR24015,PTHR24015:SF76					AT2G27610.1		Tetratricopeptide repeat (TPR)-like superfamily protein
orange1.1g018263m.g	30.9074	1.2971	0.00209718	0.0475393	24	14	19	12	51	51	28	47	PF00069	PTHR27006		2.7.11.1		GO:0006468,GO:0005524,GO:0004672	AT3G09010.1		Protein kinase superfamily protein
orange1.1g033479m.g	687.504	0.571608	0.00209987	0.0475393	604	634	406	512	754	534	1050	1195		PTHR34781,PTHR34781:SF2					AT1G27290.1
orange1.1g044797m.g	442.188	-0.59805	0.00209878	0.0475393	508	548	514	488	366	205	450	486	PF03446	PTHR22981,PTHR22981:SF27		1.1.1.373		GO:0055114,GO:0004616	AT1G18270.3		ketose-bisphosphate aldolase class-II family protein
orange1.1g004762m.g	1237.52	-0.426542	0.00210944	0.047668	1267	1495	1363	1349	1134	852	1237	1184	PF00130,PF00609,PF00781	PTHR11255,PTHR11255:SF54	KOG1169	2.7.1.107		GO:0035556,GO:0007205,GO:0004143,GO:0016301	AT5G07920.1	ATDGK1,DGK1	diacylglycerol kinase1
orange1.1g014043m.g	426.489	0.542719	0.00211693	0.0477831	333	341	300	365	465	533	493	596		PTHR34567,PTHR34567:SF3					AT3G51940.1
orange1.1g014754m.g	1009.8	-0.683378	0.00213113	0.0480492	1458	1449	1007	950	856	451	985	1014	PF01842	PTHR31096,PTHR31096:SF18		2.7.7.59		GO:0016597,GO:0008152	AT2G39570.1		ACT domain-containing protein
orange1.1g028823m.g	36.5903	1.91725	0.00214053	0.0482068	16	14	13	16	19	114	39	54							AT5G67640.1
orange1.1g031575m.g	57.6476	-1.2507	0.00214311	0.0482104	68	104	92	50	53	28	31	26		PTHR33270,PTHR33270:SF1					AT1G70780.1
orange1.1g030922m.g	1157.71	0.836539	0.00216211	0.0485829	891	827	760	742	1056	848	1895	2752	PF01152	PTHR10681				GO:0019825	AT4G32690.1	ATGLB3,GLB3	hemoglobin 3
orange1.1g012938m.g	257.924	3.00621	0.00217202	0.0487111	111	16	60	35	76	1249	84	256	PF05920,PF07526	PTHR11850,PTHR11850:SF132	KOG0773			GO:0006355,GO:0003677	AT1G75430.1	BLH11	BEL1-like homeodomain 11
orange1.1g014836m.g	296.754	-0.849921	0.00217271	0.0487111	426	463	386	215	232	139	289	234	PF14416,PF13839	PTHR32285,PTHR32285:SF62					AT2G40320.1	TBL33	TRICHOME BIREFRINGENCE-LIKE 33
orange1.1g016177m.g	518.124	0.410657	0.0021776	0.0487397	417	509	383	415	482	559	666	778	PF08766,PF02201	PTHR13844,PTHR13844:SF4	KOG1946			GO:0005515	AT1G49520.1		SWIB complex BAF60b domain-containing protein
orange1.1g042800m.g	64.9936	2.23803	0.00217887	0.0487397	29	10	21	27	35	236	82	52	PF01663	PTHR10151	KOG2645	3.6.1.9		GO:0003824	AT4G29680.1		Alkaline-phosphatase-like family protein
orange1.1g008431m.g	41.4109	-0.753234	0.00218962	0.0489017	58	61	46	38	28	23	38	42	PF00560,PF13855,PF07714	PTHR27008,PTHR27008:SF5	KOG1187	2.7.11.1,2.7.10.1		GO:0005515,GO:0006468,GO:0004672	AT4G31250.1		Leucine-rich repeat protein kinase family protein
orange1.1g014222m.g	381.47	-0.542271	0.00219102	0.0489017	485	565	361	356	321	218	386	390	PF00646,PF01344	PTHR24412,PTHR24412:SF234				GO:0005515	AT1G55270.1		Galactose oxidase/kelch repeat superfamily protein
orange1.1g022135m.g	112.207	-1.44272	0.00220182	0.0490193	130	264	166	82	84	22	83	68	PF14380,PF13947	PTHR33355,PTHR33355:SF4				GO:0030247	AT1G10380.1		Putative membrane lipoprotein
orange1.1g027617m.g	1490.3	-0.570747	0.00220429	0.0490193	1538	1822	1782	1714	1064	1298	1200	1379	PF05008,PF12352	PTHR21230,PTHR21230:SF33	KOG1666			GO:0016020,GO:0006886	AT3G29100.1	ATVTI13,VTI13	vesicle transport V-snare 13
orange1.1g032612m.g	418.199	-0.387196	0.00220613	0.0490193	549	477	435	380	309	326	424	466	PF13959	PTHR24031,PTHR24031:SF2		3.6.4.13			AT5G05450.1		P-loop containing nucleoside triphosphate hydrolases superfamily protein
orange1.1g038778m.g	18.9205	-1.84105	0.00220207	0.0490193	21	46	33	15	16	4	5	9	PF02365	PTHR31989,PTHR31989:SF5				GO:0006355,GO:0003677	AT4G35580.2	NTL9	NAC transcription factor-like 9
orange1.1g041054m.g	941.59	1.45318	0.00221597	0.0491832	619	507	467	368	601	2435	1053	1372	PF13637	PTHR24128,PTHR24128:SF14					AT2G28840.2	XBAT31	XB3 ortholog 1 in Arabidopsis thaliana
orange1.1g037642m.g	34.3524	1.00527	0.00222365	0.0492988	26	19	20	23	53	44	33	59	PF05899	PTHR33271,PTHR33271:SF3					AT3G04300.1		RmlC-like cupins superfamily protein
orange1.1g006141m.g	1701.05	-1.19484	0.00223222	0.0493404	1490	3316	3160	1176	1207	681	1129	1352	PF01740,PF00916	PTHR11814,PTHR11814:SF93			K17471	GO:0016021,GO:0015116,GO:0008272,GO:0055085,GO:0016020,GO:0008271	AT1G23090.1	AST91,SULTR3;3	sulfate transporter 91
orange1.1g010227m.g	2937.52	-0.268979	0.00223543	0.0493404	3168	3407	3100	2751	2533	2099	3092	3542							AT3G51120.1		DNA binding;zinc ion binding;nucleic acid binding;nucleic acid binding
orange1.1g041859m.g	16.2558	1.88896	0.00223503	0.0493404	4	13	8	2	35	16	17	40	PF13947	PTHR33491,PTHR33491:SF5				GO:0030247	AT1G16260.1		Wall-associated kinase family protein
orange1.1g048140m.g	1053.62	0.354495	0.00223	0.0493404	849	909	871	934	1080	1060	1394	1414		PTHR31755,PTHR31755:SF1					AT1G36320.1
orange1.1g004567m.g	1044.12	0.741936	0.00224842	0.0495722	765	798	679	778	1039	1634	1193	1461	PF13959,PF00271	PTHR24031,PTHR24031:SF54		3.6.4.13			AT5G54910.1		DEA(D/H)-box RNA helicase family protein
orange1.1g024141m.g	4975.31	-1.01632	0.0022542	0.0496447	5569	7353	6880	5872	3125	1316	4746	5289	PF00642,PF13893	PTHR12620,PTHR12620:SF16				GO:0046872,GO:0005634,GO:0003723	AT5G42820.2	ATU2AF35B,U2AF35B	Zinc finger C-x8-C-x5-C-x3-H type family protein
orange1.1g012142m.g	3410.43	-0.359792	0.00226487	0.0498165	3950	4022	3416	3467	3277	2210	3302	3777	PF00364,PF00198	PTHR23151,PTHR23151:SF8	KOG0558,KOG0557	2.3.1.61		GO:0016746,GO:0008152	AT5G55070.1		Dihydrolipoamide succinyltransferase
orange1.1g023970m.g	46.4941	1.92022	0.002267	0.0498165	22	5	9	38	37	69	105	104	PF03098	PTHR11903,PTHR11903:SF14					AT3G01420.1	ALPHA-DOX1,DIOX1,DOX1,PADOX-1	Peroxidase superfamily protein
orange1.1g013114m.g	253.087	0.644954	0.00227312	0.0498795	178	210	165	209	268	339	281	387	PF02374	PTHR10803,PTHR10803:SF2			K01551	GO:0016887,GO:0005524	AT1G26090.1		P-loop containing nucleoside triphosphate hydrolases superfamily protein
orange1.1g028006m.g	841.835	1.4226	0.00227487	0.0498795	819	149	323	485	1153	1049	1552	1380	PF03936	PTHR31225,PTHR31225:SF15		4.2.3.47		GO:0016829,GO:0010333,GO:0000287	AT5G23960.1	ATTPS21,TPS21	terpene synthase 21
orange1.1g045279m.g	1310.19	0.361441	0.00228921	0.0501388	1192	1281	915	1070	1329	1110	1776	2060	PF05496	PTHR23077,PTHR23077:SF55			K14571	GO:0009378,GO:0006310,GO:0006281	AT3G01610.1	CDC48C,emb1354	cell division cycle 48C
orange1.1g000229m.g	2830.23	0.254407	0.00229749	0.0502648	2739	2801	2313	2171	2708	2549	3727	4037		PTHR34418,PTHR34418:SF1					AT1G55540.1	emb1011	Nuclear pore complex protein
orange1.1g010325m.g	1393.05	-0.188667	0.00231262	0.0504	1533	1573	1323	1323	1227	1101	1533	1610	PF01595	PTHR12064,PTHR12064:SF32	KOG2118				AT4G14240.1		CBS domain-containing protein with a domain of unknown function (DUF21)
orange1.1g014666m.g	224.33	0.542087	0.00231268	0.0504	211	191	142	166	212	278	290	328	PF00658,PF00270	PTHR24031,PTHR24031:SF247		3.6.4.13		GO:0003723,GO:0005524,GO:0003676	AT4G09730.1	RH39	RH39
orange1.1g017014m.g	302.836	1.28361	0.00230857	0.0504	240	214	136	104	182	583	443	571		PTHR11122,PTHR11122:SF15					AT1G55370.1	NDF5	NDH-dependent cyclic electron flow 5
orange1.1g041942m.g	176.943	0.974618	0.00231378	0.0504	120	118	102	121	140	316	210	296	PF01535,PF13041	PTHR24015,PTHR24015:SF820					AT5G15300.1		Pentatricopeptide repeat (PPR) superfamily protein
orange1.1g004038m.g	9608.35	-0.763121	0.00233761	0.0507559	15836	14635	7345	9752	7342	4665	9171	9134	PF03144,PF14492,PF00009	PTHR23115,PTHR23115:SF66		3.6.5.3		GO:0005525	AT1G62750.1	ATSCO1,ATSCO1/CPEF-G,SCO1	Translation elongation factor EFG/EF2 protein
orange1.1g017274m.g	2213.31	-0.947144	0.00233776	0.0507559	3207	3628	2414	2144	1935	688	1982	1840	PF02485	PTHR31042,PTHR31042:SF2				GO:0016020,GO:0008375	AT1G11940.1		Core-2/I-branching beta-1,6-N-acetylglucosaminyltransferase family protein
orange1.1g040269m.g	92.9281	-1.5309	0.00233551	0.0507559	172	145	117	105	73	10	73	48		PTHR36795,PTHR36795:SF1					AT5G14410.1
orange1.1g042442m.g	99.161	-1.17242	0.00237367	0.0514794	80	117	159	165	85	35	65	70	PF00118	PTHR11353			K09493	GO:0005524	AT3G20050.1	ATTCP-1,TCP-1	T-complex protein 1 alpha subunit
orange1.1g045669m.g	12.9515	3.97329	0.00238669	0.0517055	0	3	2	1	16	0	41	57	PF00005	PTHR19211,PTHR19211:SF57		3.6.3.43		GO:0016887,GO:0005524	AT3G54540.1	ATGCN4,GCN4	general control non-repressible 4
orange1.1g011426m.g	363.401	1.74032	0.00239024	0.0517261	207	121	156	162	180	1097	396	512	PF00450	PTHR11802,PTHR11802:SF43		3.4.16.6		GO:0006508,GO:0004185	AT3G02110.1	scpl25	serine carboxypeptidase-like 25
orange1.1g019667m.g	2830	0.309559	0.00239873	0.0518537	2586	2769	2142	2312	2726	2647	3399	4500	PF03371	PTHR23142					AT2G40650.1		PRP38 family protein
orange1.1g029257m.g	172.085	3.54192	0.0024022	0.0518725	71	21	5	13	581	1	306	485	PF03106	PTHR31221,PTHR31221:SF5				GO:0043565,GO:0006355,GO:0003700	AT5G64810.1	ATWRKY51,WRKY51	WRKY DNA-binding protein 51
orange1.1g028004m.g	45.1652	2.12702	0.0024071	0.0519219	9	14	5	36	139	38	65	56	PF00847	PTHR31985,PTHR31985:SF30				GO:0006355,GO:0003700	AT5G52020.1		Integrase-type DNA-binding superfamily protein
orange1.1g044701m.g	242.86	0.858499	0.00241379	0.0520101	161	176	149	180	233	406	266	372	PF04147	PTHR23183,PTHR23183:SF0				GO:0032040	AT1G69070.1
orange1.1g007696m.g	460.93	0.743719	0.00242641	0.0522254	507	292	219	329	508	485	675	772	PF00854	PTHR11654,PTHR11654:SF73	KOG1237			GO:0016020,GO:0006810,GO:0005215	AT5G46050.1	ATPTR3,PTR3	peptide transporter 3
orange1.1g011169m.g	380.026	-0.527955	0.00242932	0.0522316	539	453	329	425	305	301	348	334	PF02701	PTHR31089,PTHR31089:SF4				GO:0006355,GO:0003677	AT5G39660.1	CDF2	cycling DOF factor 2
orange1.1g027827m.g	19.7458	-1.11098	0.00243442	0.052285	34	28	21	22	17	9	14	12	PF00043,PF02798	PTHR11260,PTHR11260:SF303	KOG0406	2.5.1.18	K00799	GO:0005515	AT3G09270.1	ATGSTU8,GSTU8	glutathione S-transferase TAU 8
orange1.1g047294m.g	303.981	-0.761229	0.00245421	0.0526533	385	379	329	384	206	267	169	281	PF03595	PTHR31269,PTHR31269:SF4				GO:0055085,GO:0016021,GO:0008308,GO:0006873	AT1G62280.1	SLAH1	SLAC1 homologue 1
orange1.1g041981m.g	59.7136	-1.15535	0.00245924	0.0527045	93	93	87	47	29	53	32	35	PF12708	PTHR33928,PTHR33928:SF2		3.2.1.15			AT4G20050.2	QRT3	Pectin lyase-like superfamily protein
orange1.1g013557m.g	380.467	0.580569	0.00247794	0.0530482	295	337	285	263	411	506	474	478	PF07714	PTHR27001,PTHR27001:SF160	KOG1187	2.7.11.1	K04733	GO:0006468,GO:0004672	AT2G02800.2	APK2B	protein kinase 2B
orange1.1g003020m.g	145.177	1.08108	0.00250357	0.0535394	114	81	81	85	108	273	172	256	PF01535,PF13041	PTHR24015,PTHR24015:SF303					AT3G23020.1		Tetratricopeptide repeat (TPR)-like superfamily protein
orange1.1g006853m.g	1882.38	-1.05428	0.00251959	0.0538242	2298	2431	2437	2611	1324	440	1730	1856	PF02383	PTHR11200,PTHR11200:SF122	KOG1889			GO:0042578,GO:0036092,GO:0007033	AT3G14205.1		Phosphoinositide phosphatase family protein
orange1.1g039762m.g	759.713	-0.688082	0.00252548	0.0538921	645	1142	938	886	647	488	602	683	PF06203	PTHR31319,PTHR31319:SF15			K12129	GO:0005515	AT5G02810.1	APRR7,PRR7	pseudo-response regulator 7
orange1.1g018336m.g	1132.9	1.60463	0.00253347	0.0540049	537	624	462	550	1517	307	2180	3754	PF00646,PF01344	PTHR24412,PTHR24412:SF230				GO:0005515	AT2G44130.1		Galactose oxidase/kelch repeat superfamily protein
orange1.1g034781m.g	976.904	-0.60804	0.00254358	0.0541625	1184	962	1066	1323	787	506	967	1039	NA
orange1.1g022847m.g	745.969	0.3897	0.00256037	0.0544038	692	656	588	566	942	697	880	1006	PF12695	PTHR10655,PTHR10655:SF34	KOG2112	3.1.1.5	K06130		AT5G20060.1		alpha/beta-Hydrolases superfamily protein
orange1.1g032303m.g	409.787	1.66579	0.00255768	0.0544038	250	200	110	207	241	1194	469	527	PF05899	PTHR33271,PTHR33271:SF7					AT2G32180.1	PTAC18	plastid transcriptionally active 18
orange1.1g031365m.g	3610.83	-1.30579	0.00256466	0.0544368	2976	5279	6262	5080	3574	1120	1979	1855	PF00011	PTHR11527,PTHR11527:SF158	KOG0710		K13993		AT1G07400.1		HSP20-like chaperones superfamily protein
orange1.1g006081m.g	936.468	0.496326	0.00258926	0.0549006	739	845	730	691	989	1172	1122	1231	PF03638	PTHR12446,PTHR12446:SF14					AT4G29000.1		Tesmin/TSO1-like CXC domain-containing protein
orange1.1g011096m.g	56.0105	2.20713	0.00260015	0.0550145	24	30	7	18	58	11	141	218	PF00067	PTHR24298,PTHR24298:SF178	KOG0156	1.14.13.121		GO:0055114,GO:0020037,GO:0016705,GO:0005506	AT3G26300.1	CYP71B34	cytochrome P450, family 71, subfamily B, polypeptide 34
orange1.1g043046m.g	359.965	0.456279	0.00259842	0.0550145	296	356	300	226	373	353	518	509	PF04116	PTHR11863,PTHR11863:SF33		1.14.21.6		GO:0055114,GO:0016491,GO:0006633,GO:0005506	AT3G02580.1	BUL1,DWF7,STE1	sterol 1
orange1.1g039666m.g	6.96968	-1.83257	0.00260741	0.0551095	11	9	12	10	3	2	2	6							AT5G67265.1
orange1.1g023810m.g	5430.06	-0.827028	0.00261172	0.0551421	5388	6028	6926	8188	4968	3413	3412	4265	PF00168	PTHR32246,PTHR32246:SF17				GO:0005515	AT5G23950.1		Calcium-dependent lipid-binding (CaLB domain) family protein
orange1.1g002666m.g	401.886	0.739243	0.00263301	0.0554959	281	314	239	329	386	609	508	556	PF01535,PF12854,PF13041	PTHR24015,PTHR24015:SF555					AT3G06920.1		Tetratricopeptide repeat (TPR)-like superfamily protein
orange1.1g003708m.g	5360.59	-0.206615	0.00263404	0.0554959	5831	6152	5204	5074	4441	4301	5548	6695	PF00160	PTHR11071,PTHR11071:SF255	KOG0879	5.2.1.8	K09566	GO:0006457,GO:0003755,GO:0000413	AT3G63400.1		Cyclophilin-like peptidyl-prolyl cis-trans isomerase family protein
orange1.1g010521m.g	1795.78	-0.456133	0.00264501	0.0556369	2312	2316	1643	1821	1406	1052	2032	1967		PTHR30603,PTHR30603:SF14					AT1G64860.1	RPOD1,SIG1,SIG2,SIGA,SIGB	sigma factor A
orange1.1g044943m.g	847.316	-0.508678	0.00264632	0.0556369	960	1128	957	813	756	459	859	892	PF00085	PTHR10438,PTHR10438:SF262	KOG0907	1.6.5.4	K03671	GO:0045454,GO:0015035,GO:0006662	AT3G17880.2	ATHIP2,ATTDX,HIP,TDX	tetraticopeptide domain-containing thioredoxin
orange1.1g035952m.g	20.1779	1.82811	0.00266222	0.0559122	8	9	13	4	16	51	36	22	PF02519	PTHR31374,PTHR31374:SF28			K14488	GO:0009733	AT2G36210.1		SAUR-like auxin-responsive protein family
orange1.1g004428m.g	1652.85	0.43526	0.00267178	0.0559722	1477	1460	1186	1325	1528	1959	2016	2420	PF06862	PTHR12933	KOG2340		K14774	GO:0005634	AT1G17690.1	NOF1
orange1.1g004954m.g	1106.24	-0.847413	0.00266974	0.0559722	1476	1490	1401	1143	959	362	997	1073	PF00069	PTHR24058,PTHR24058:SF56		2.7.12.1		GO:0006468,GO:0005524,GO:0004672	AT2G40120.1		Protein kinase superfamily protein
orange1.1g023318m.g	122.868	1.326	0.0026735	0.0559722	98	63	56	56	119	289	129	155	PF08879	PTHR34680					AT4G00310.1	EDA8,MEE46	Putative membrane lipoprotein
orange1.1g022409m.g	1119.93	0.502229	0.00267896	0.0560276	1087	835	792	878	963	1222	1623	1741	PF00581	PTHR12231,PTHR12231:SF150	KOG1530				AT4G24750.1		Rhodanese/Cell cycle control phosphatase superfamily protein
orange1.1g003937m.g	33.1741	0.937697	0.00269613	0.0563276	30	20	19	19	39	50	41	49	PF14432,PF01535,PF13041	PTHR24015,PTHR24015:SF43					AT2G22070.1		pentatricopeptide (PPR) repeat-containing protein
orange1.1g007437m.g	716.559	0.402448	0.00271094	0.0565777	552	681	566	587	659	738	930	1118		PTHR11005,PTHR11005:SF2					AT1G15060.1		Uncharacterised conserved protein UCP031088, alpha/beta hydrolase
orange1.1g001596m.g	1712.77	0.874944	0.00271883	0.0566238	1261	1160	1080	1171	1594	3040	1942	2392	PF03914	PTHR12048			K14832		AT1G72440.1	EDA25,SWA2	CCAAT-binding factor
orange1.1g041186m.g	82.1119	-0.886061	0.00271858	0.0566238	117	119	110	69	60	35	53	100	PF03140	PTHR31549,PTHR31549:SF2					AT4G31980.1
orange1.1g019038m.g	2467.89	-0.209945	0.00273175	0.0568336	2630	2851	2402	2372	2231	1825	2666	2923	PF04080	PTHR13148,PTHR13148:SF2	KOG2970				AT1G16560.3		Per1-like family protein
orange1.1g027525m.g	45.0189	-0.962441	0.00273736	0.0568908	51	76	64	39	33	33	28	31	PF13774	PTHR21136,PTHR21136:SF97	KOG0862		K08517		AT5G52270.1		SNARE-like superfamily protein
orange1.1g019869m.g	799.993	-0.458404	0.00276084	0.0571404	815	1010	842	909	745	497	786	801	PF13920	PTHR10044,PTHR10044:SF126	KOG1100				AT1G10650.2		SBP (S-ribonuclease binding protein) family protein
orange1.1g026474m.g	2183.09	-0.611182	0.00275439	0.0571404	2764	3141	2192	2182	2051	1086	2130	2017	PF02045	PTHR12632			K08064	GO:0006355,GO:0003700	AT1G30500.2	NF-YA7	nuclear factor Y, subunit A7
orange1.1g037474m.g	32.9069	1.66941	0.00275677	0.0571404	21	10	12	18	59	11	76	74	PF01764	PTHR31403,PTHR31403:SF11	KOG4569	3.1.1.32		GO:0006629	AT1G30370.1		alpha/beta-Hydrolases superfamily protein
orange1.1g040757m.g	114.259	1.16979	0.00276021	0.0571404	71	65	58	77	90	240	159	146	PF09749	PTHR13522				GO:0034477,GO:0004518	AT5G51170.1
orange1.1g042904m.g	64.8972	3.3774	0.00277134	0.0572983	12	2	10	19	12	335	12	68	PF00010	PTHR11514,PTHR11514:SF58				GO:0046983	AT5G53210.1	SPCH	basic helix-loop-helix (bHLH) DNA-binding superfamily protein
orange1.1g006783m.g	201.925	1.57525	0.00277681	0.0573519	112	63	128	85	151	541	281	208	PF00224	PTHR11817,PTHR11817:SF28	KOG2323	2.7.1.40	K00873	GO:0030955,GO:0006096,GO:0004743,GO:0000287	AT3G49160.1		pyruvate kinase family protein
orange1.1g044748m.g	403.104	-0.868661	0.0027815	0.0573893	502	560	522	432	295	125	400	420	PF13855	PTHR23155	KOG0472			GO:0005515	AT1G69550.1		disease resistance protein (TIR-NBS-LRR class)
orange1.1g039420m.g	25.6845	2.02153	0.00279891	0.0576888	12	8	13	6	18	83	23	35	PF02042	PTHR32002,PTHR32002:SF13					AT4G35590.1		RWP-RK domain-containing protein
orange1.1g005204m.g	1172.49	0.666873	0.00280478	0.05775	1123	885	701	819	1003	1605	1518	1867	PF13481,PF13662	PTHR12873		3.6.4.12		GO:0043139,GO:0003697	AT1G30680.1		toprim domain-containing protein
orange1.1g000057m.g	1362.25	0.497924	0.00283137	0.0579591	1213	1194	942	1035	1241	1716	1774	1889	PF16201	PTHR13500	KOG1791				AT4G27010.1
orange1.1g001380m.g	2797.28	-0.694883	0.00282922	0.0579591	4216	4176	2111	3062	2062	1428	2873	2748	PF13905,PF13419,PF01436	PTHR13833,PTHR13833:SF49	KOG2914			GO:0005515	AT1G56500.1		haloacid dehalogenase-like hydrolase family protein
orange1.1g024818m.g	2261.04	1.59377	0.00281811	0.0579591	1247	922	981	1190	1440	6649	2312	2756	PF00160	PTHR11071,PTHR11071:SF11	KOG0880	5.2.1.8	K03768	GO:0006457,GO:0003755,GO:0000413	AT5G13120.1	ATCYP20-2,CYP20-2	cyclophilin 20-2
orange1.1g027592m.g	4992.88	-0.424958	0.00283238	0.0579591	5860	6003	5525	4776	4642	3187	5280	4756	PF13499	PTHR10891	KOG0027				AT3G10190.1		Calcium-binding EF-hand family protein
orange1.1g030210m.g	156.373	-1.06651	0.00282191	0.0579591	313	193	115	209	106	50	149	130	PF03572	PTHR32060,PTHR32060:SF5		3.4.21.102		GO:0008236,GO:0006508	AT3G57680.1		Peptidase S41 family protein
orange1.1g047187m.g	190.521	1.16462	0.00283216	0.0579591	157	137	101	66	171	381	225	287	PF00249	PTHR31442,PTHR31442:SF3					AT3G46640.2	LUX,PCL1	Homeodomain-like superfamily protein
orange1.1g012511m.g	362.324	1.04793	0.00285786	0.0583608	244	202	185	279	312	701	469	488	PF09243	PTHR21320,PTHR21320:SF0				GO:0008168,GO:0006412,GO:0005507	AT1G64600.1		methyltransferases;copper ion binding
orange1.1g017478m.g	665.03	-1.08677	0.00285733	0.0583608	646	1375	967	530	563	337	474	371	PF00249,PF14379	PTHR31499,PTHR31499:SF2					AT1G79430.2	APL,WDY	Homeodomain-like superfamily protein
orange1.1g000210m.g	1057.78	0.558057	0.00286792	0.0583865	819	876	867	741	1059	1395	1233	1511	PF12859	PTHR12827			K03348	GO:0005680	AT5G05560.1	EMB2771	E3 ubiquitin ligase, putative
orange1.1g016948m.g	275.255	0.493759	0.00286584	0.0583865	247	234	168	238	256	303	369	427	PF13621	PTHR12461,PTHR12461:SF2			K19219		AT3G45880.1		2-oxoglutarate (2OG) and Fe(II)-dependent oxygenase superfamily protein
orange1.1g027048m.g	2355.51	-1.39129	0.00286462	0.0583865	1130	2817	4401	4461	1541	839	1386	1730	PF00011	PTHR11527,PTHR11527:SF137	KOG3591		K13993		AT4G27670.1	HSP21	heat shock protein 21
orange1.1g028854m.g	1320.69	-0.331789	0.00288423	0.0586587	1363	1565	1354	1406	1145	882	1450	1465	PF10349	PTHR31606	KOG3294				AT5G11680.1
orange1.1g041946m.g	234.967	-0.782758	0.00289061	0.0587286	270	280	321	272	199	92	242	202	PF05097	PTHR33696,PTHR33696:SF1					AT1G71970.1
orange1.1g006639m.g	21683.7	-1.6418	0.00290135	0.0588868	46663	43271	19402	20747	13329	1934	14792	16223	PF03552	PTHR13301,PTHR13301:SF53		2.4.1.12		GO:0030244,GO:0016760,GO:0016020	AT2G32540.1	ATCSLB04,ATCSLB4,CSLB04	cellulose synthase-like B4
orange1.1g023102m.g	1731.27	-1.02221	0.00291402	0.0590837	2211	3267	2021	1572	1692	666	1344	1027	PF00230	PTHR19139,PTHR19139:SF142	KOG0223		K09874	GO:0016020,GO:0006810,GO:0005215	AT5G37820.1	NIP4;2,NLM5	NOD26-like intrinsic protein 4;2
orange1.1g024895m.g	980.205	-0.957496	0.0029267	0.0592805	1994	1102	974	996	794	637	760	514	PF01357	PTHR31692,PTHR31692:SF4					AT4G38400.1	ATEXLA2,ATEXPL2,ATHEXP BETA 2.2,EXLA2,EXPL2	expansin-like A2
orange1.1g028238m.g	230.52	3.8967	0.00294503	0.0594609	39	11	36	25	66	0	805	1223	PF00197	PTHR33107				GO:0004866	AT1G17860.1		Kunitz family trypsin and protease inhibitor protein
orange1.1g031366m.g	2209.67	-0.893242	0.00294288	0.0594609	3971	3447	1891	2011	1769	850	2033	1943	PF01217	PTHR11753,PTHR11753:SF16	KOG0934		K12394	GO:0015031,GO:0008565	AT4G35410.2		Clathrin adaptor complex small chain family protein
orange1.1g043627m.g	1947.75	-1.68423	0.00294877	0.0594609	4207	3122	1372	2975	1774	242	1039	782	PF00909	PTHR11730,PTHR11730:SF39			K03320	GO:0016020,GO:0015696,GO:0008519,GO:0072488	AT1G64780.1	AMT1;2,ATAMT1;2	ammonium transporter 1;2
orange1.1g044385m.g	1161.26	-0.768781	0.00295052	0.0594609	1569	1379	1361	1349	1232	591	851	868	PF00234	PTHR31731					AT4G12500.1		Bifunctional inhibitor/lipid-transfer protein/seed storage 2S albumin superfamily protein
orange1.1g044785m.g	156.501	2.75005	0.00294885	0.0594609	32	46	51	27	329	3	338	563	PF07645,PF13947	PTHR27005,PTHR27005:SF9				GO:0005509,GO:0030247	AT1G21270.1	WAK2	wall-associated kinase 2
orange1.1g005156m.g	385.8	1.03597	0.00296263	0.0596446	310	165	196	304	466	250	720	835	PF07714,PF01657	PTHR27002		2.7.11.1		GO:0006468,GO:0004672	AT4G23180.1	CRK10,RLK4	cysteine-rich RLK (RECEPTOR-like protein kinase) 10
orange1.1g047961m.g	578.819	0.432764	0.00297494	0.059832	520	490	463	433	542	678	774	773	PF16950	PTHR10738		2.1.1.125		GO:0035246,GO:0008168,GO:0006479	AT4G31120.2	ATPRMT5,PRMT5,SKB1	SHK1 binding protein 1
orange1.1g009084m.g	734.515	-0.735698	0.0029909	0.0600923	781	1046	1066	650	550	341	743	723		PTHR23155					AT1G69550.1		disease resistance protein (TIR-NBS-LRR class)
orange1.1g035756m.g	7.23216	-4.12082	0.00300514	0.060257	42	4	5	4	1	2	0	0	PF00847	PTHR31985,PTHR31985:SF17				GO:0006355,GO:0003700	AT1G71450.1		Integrase-type DNA-binding superfamily protein
orange1.1g040386m.g	795.498	-0.706924	0.00300512	0.060257	850	1063	1032	859	729	342	718	777		PTHR21726,PTHR21726:SF37					AT2G17550.1
orange1.1g014862m.g	1185.98	0.603536	0.00300889	0.0602716	736	968	955	956	1222	1514	1565	1611	PF16499	PTHR11452,PTHR11452:SF18			K07407		AT5G08380.1	AGAL1,AtAGAL1	alpha-galactosidase 1
orange1.1g036605m.g	409.994	1.03658	0.00303621	0.0606967	268	282	222	268	428	820	413	533					K14546		AT5G11240.1		transducin family protein / WD-40 repeat family protein
orange1.1g045160m.g	209.829	-0.735827	0.00303488	0.0606967	252	326	261	181	179	92	192	207	PF03789,PF05920	PTHR11850,PTHR11850:SF101				GO:0003677,GO:0006355	AT1G23380.2	KNAT6,KNAT6L,KNAT6S	KNOTTED1-like homeobox gene 6
orange1.1g030297m.g	2035.22	-0.918754	0.0030418	0.0607295	2745	1576	2749	3091	938	1529	1609	1813		PTHR32487		1.3.1.3			AT4G24220.1	AWI31,VEP1	NAD(P)-binding Rossmann-fold superfamily protein
orange1.1g030355m.g	646.346	-0.593879	0.00304394	0.0607295	877	645	813	664	609	381	572	589		PTHR34686,PTHR34686:SF3					AT4G37300.1	MEE59	maternal effect embryo arrest 59
orange1.1g039743m.g	1060.8	1.2396	0.00305401	0.0608695	663	619	544	616	959	2519	1067	1308	PF07722,PF00958	PTHR11922,PTHR11922:SF2		6.3.5.2	K01951	GO:0016787,GO:0006541,GO:0006177,GO:0006164,GO:0005524,GO:0003922	AT1G63660.1		GMP synthase (glutamine-hydrolyzing), putative / glutamine amidotransferase, putative
orange1.1g020339m.g	667.027	0.843642	0.00305917	0.0609114	485	415	540	396	678	1106	803	886		PTHR33385,PTHR33385:SF4					AT5G48720.2	XRI,XRI1	x-ray induced transcript 1
orange1.1g037561m.g	26.4606	-2.95046	0.00306825	0.0610313	7	42	30	97	12	0	4	10	PF02298	PTHR34052,PTHR34052:SF1				GO:0009055	AT2G15780.1		Cupredoxin superfamily protein
orange1.1g035134m.g	63.8625	-0.86386	0.00307432	0.061091	84	91	97	48	40	31	55	68	NA
orange1.1g008729m.g	4633.33	-0.368648	0.00308284	0.0611993	5493	5931	4812	4065	4247	3213	4507	4999	PF06293	PTHR24055,PTHR24055:SF200		2.7.11.24		GO:0016773,GO:0016020,GO:0005524	AT3G14720.1	ATMPK19,MPK19	MAP kinase 19
orange1.1g024024m.g	76.5734	-1.41712	0.00308635	0.061208	88	145	113	86	59	10	64	46		PTHR31133,PTHR31133:SF2					AT4G12680.1
orange1.1g030632m.g	838.013	0.378474	0.00309194	0.0612579	755	739	611	716	795	938	1050	1170	PF00076	PTHR11071,PTHR11071:SF274		5.2.1.8	K09564	GO:0003676,GO:0006457,GO:0003755	AT1G13690.1	ATE1	ATPase E1
orange1.1g009789m.g	1625.06	-0.521728	0.00310486	0.0614528	1838	2078	1673	1828	1434	820	1668	1765	PF07223	PTHR31805,PTHR31805:SF2					AT5G14540.1		Protein of unknown function (DUF1421)
orange1.1g017629m.g	3023.3	-0.621233	0.00312277	0.0617459	4165	4048	3219	2841	2655	1407	3121	2951	PF10436	PTHR11947,PTHR11947:SF24		2.7.11.2			AT3G06483.1	ATPDHK,PDK	pyruvate dehydrogenase kinase
orange1.1g017262m.g	422.383	1.35272	0.00313166	0.0618604	192	284	222	221	653	146	894	996	PF07714	PTHR27005,PTHR27005:SF7	KOG1187	2.7.11.1		GO:0006468,GO:0004672	AT1G16120.1	WAKL1	wall associated kinase-like 1
orange1.1g035594m.g	19.6788	4.3503	0.00314321	0.062027	3	0	4	0	5	108	3	18	PF00046	PTHR24326,PTHR24326:SF224				GO:0003677	AT3G18010.1	WOX1	WUSCHEL related homeobox 1
orange1.1g004855m.g	628.236	-2.16443	0.00316785	0.0621189	849	2179	625	442	454	32	297	173	PF00955	PTHR11453,PTHR11453:SF44				GO:0016021,GO:0006820,GO:0016020,GO:0005452	AT2G47160.1	BOR1	HCO3- transporter family
orange1.1g022155m.g	88.2837	1.34113	0.00316886	0.0621189	60	42	44	47	109	206	79	99	PF08423	PTHR22942,PTHR22942:SF24	KOG1564	3.6.1.8	K10880		AT5G57450.2	ATXRCC3,XRCC3	homolog of X-ray repair cross complementing 3 (XRCC3)
orange1.1g026642m.g	484.501	0.655932	0.00316968	0.0621189	354	379	344	374	481	708	581	656	PF13371	PTHR26312,PTHR26312:SF67					AT4G39470.1		Tetratricopeptide repeat (TPR)-like superfamily protein
orange1.1g032780m.g	44.8101	1.42898	0.00316212	0.0621189	11	21	29	31	34	61	115	67	PF00403	PTHR22814,PTHR22814:SF49	KOG1603			GO:0046872,GO:0030001	AT4G27590.1		Heavy metal transport/detoxification superfamily protein
orange1.1g035489m.g	89.7737	-1.03771	0.00316234	0.0621189	106	169	119	76	63	55	82	41	NA
orange1.1g043580m.g	155.195	0.916387	0.00316915	0.0621189	117	113	83	104	139	275	175	237	PF13812,PF13041,PF01535	PTHR24015,PTHR24015:SF400					AT5G19020.1	MEF18	mitochondrial editing factor 18
orange1.1g045812m.g	208.556	-1.12187	0.00316573	0.0621189	282	390	169	278	156	49	173	191	PF01255	PTHR10291,PTHR10291:SF6				GO:0016765	AT5G58770.1		Undecaprenyl pyrophosphate synthetase family protein
orange1.1g007149m.g	12.3306	1.43018	0.00318802	0.0624169	8	5	4	9	12	13	23	30	PF03321	PTHR31901			K14487		AT1G28130.1	GH3.17	Auxin-responsive GH3 family protein
orange1.1g001412m.g	4269.23	-0.385865	0.00325701	0.0633487	5487	5492	4039	3842	3675	2750	4405	4841	PF00069,PF00027,PF00481	PTHR24353,PTHR24353:SF80	KOG0698	2.7.11.12		GO:0006468,GO:0005524,GO:0004672,GO:0003824	AT2G20050.1		protein serine/threonine phosphatases;protein kinases;catalytics;cAMP-dependent protein kinase regulators;ATP binding;protein serine/threonine phosphatases
orange1.1g007083m.g	1089.45	-1.34321	0.00324894	0.0633487	1249	2549	1434	890	1011	410	683	389	PF01419	PTHR23244,PTHR23244:SF249				GO:0080028,GO:0019762	AT1G19715.3		Mannose-binding lectin superfamily protein
orange1.1g015328m.g	1588.56	-0.433322	0.00325095	0.0633487	2119	1861	1419	1701	1393	943	1653	1741	PF00561	PTHR10992,PTHR10992:SF866		2.3.1.51			AT4G24160.2		alpha/beta-Hydrolases superfamily protein
orange1.1g017819m.g	2305.21	-1.59677	0.00325786	0.0633487	4304	3967	2680	2613	1766	192	1440	1552	PF00643,PF06203	PTHR31319,PTHR31319:SF10	KOG1601			GO:0008270,GO:0005622,GO:0005515	AT3G02380.1	ATCOL2,COL2	CONSTANS-like 2
orange1.1g027784m.g	372.529	0.510947	0.00324595	0.0633487	332	379	248	241	382	321	582	583	PF03311	PTHR12290,PTHR12290:SF18	KOG2729			GO:0035556,GO:0016020	AT1G12390.1		Cornichon family protein
orange1.1g040633m.g	84.9198	1.29657	0.00325492	0.0633487	52	56	26	57	87	184	118	89	PF00076	PTHR24012				GO:0003676	AT5G19030.1		RNA-binding (RRM/RBD/RNP motifs) family protein
orange1.1g044418m.g	235.673	-0.379596	0.00324533	0.0633487	267	287	225	255	170	170	241	288	PF00254	PTHR10516,PTHR10516:SF323		5.2.1.8		GO:0006457	AT3G10060.1		FKBP-like peptidyl-prolyl cis-trans isomerase family protein
orange1.1g015568m.g	721.677	0.242904	0.00328119	0.0637402	708	650	604	598	691	671	922	1013	PF03803	PTHR23248	KOG0621				AT2G04940.1		scramblase-related
orange1.1g030765m.g	356.854	-0.646062	0.00329613	0.063968	451	490	437	313	333	175	316	351	PF04667	PTHR10358,PTHR10358:SF8	KOG4076				AT5G64130.1		cAMP-regulated phosphoprotein 19-related protein
orange1.1g009571m.g	2063.92	0.969882	0.00329985	0.0639779	1515	1411	1015	1472	1580	3814	2723	3008		PTHR11207,PTHR11207:SF4		3.1.26.3			AT4G37510.1		Ribonuclease III family protein
orange1.1g044561m.g	47.2426	0.684327	0.00330882	0.0640896	36	33	35	36	44	53	70	79	PF00069,PF00139	PTHR27007,PTHR27007:SF7	KOG1187	2.7.11.1		GO:0006468,GO:0005524,GO:0004672,GO:0030246	AT3G53810.1		Concanavalin A-like lectin protein kinase family protein
orange1.1g046580m.g	5019.45	0.696532	0.00331383	0.0641243	5455	2807	3010	3615	5258	5903	6547	8334		PTHR34789,PTHR34789:SF1		2.7.11.1			AT4G21620.1		glycine-rich protein
orange1.1g034143m.g	642.013	1.37838	0.0033193	0.0641437	502	289	249	349	592	1611	629	793		PTHR33156,PTHR33156:SF9					AT4G17310.1
orange1.1g046321m.g	143.429	-0.542909	0.00332127	0.0641437	162	206	144	150	110	81	130	178							AT5G43490.1
orange1.1g035701m.g	989.795	-0.517179	0.00334923	0.064621	1099	1447	1156	826	819	698	862	1029	PF04782	PTHR21450,PTHR21450:SF2					AT4G35240.2		Protein of unknown function (DUF630 and DUF632)
orange1.1g009820m.g	801.304	0.71585	0.00335412	0.0646527	677	690	438	559	734	1205	1046	1103	PF11955	PTHR31476,PTHR31476:SF4					AT4G01037.1	AtWTF1,WTF1	Ubiquitin carboxyl-terminal hydrolase family protein
orange1.1g002202m.g	620.949	0.528324	0.00336805	0.0648586	530	454	502	476	614	503	1019	1014	PF12215,PF04685	PTHR12654,PTHR12654:SF3		3.2.1.45	K17108	GO:0016021,GO:0006665,GO:0004348	AT5G49900.1		Beta-glucosidase, GBA2 type family protein
orange1.1g027394m.g	715.569	-0.64978	0.00337535	0.0649363	917	922	689	864	628	306	694	754		PTHR11247,PTHR11247:SF25	KOG3146	3.1.3.4	K07252		AT5G66450.1		Phosphatidic acid phosphatase (PAP2) family protein
orange1.1g005187m.g	3530.37	0.46156	0.00340058	0.0652957	3018	3138	2519	2834	3384	4362	4585	4586	PF02847	PTHR12626					AT5G63190.1		MA3 domain-containing protein
orange1.1g017272m.g	540.457	0.495455	0.00339737	0.0652957	525	482	323	418	499	607	702	852	PF07298	PTHR35988,PTHR35988:SF2		5.2.1.12			AT1G10830.2	Z-ISO,Z-ISO1.1,Z-ISO1.2	15-cis-zeta-carotene isomerase
orange1.1g041641m.g	717.659	0.749358	0.003409	0.0653944	550	578	486	463	772	463	1250	1454	PF03982,PF12146	PTHR22753,PTHR22753:SF8		2.3.1.20,2.3.1.22		GO:0016747	AT5G41120.1		Esterase/lipase/thioesterase family protein
orange1.1g045995m.g	2004.44	-0.372766	0.00341259	0.0654003	2276	2306	2040	2130	1697	1199	2106	2452	PF00454	PTHR10048,PTHR10048:SF22		2.7.1.67	K00888	GO:0016773,GO:0048015,GO:0046854,GO:0006661,GO:0004430	AT5G64070.1	PI-4KBETA1,PI4KBETA1	phosphatidylinositol 4-OH kinase beta1
orange1.1g033775m.g	83.0253	1.45735	0.00346922	0.0664217	71	40	23	40	60	190	89	154	PF03650	PTHR14154,PTHR14154:SF19	KOG1589			GO:0006850,GO:0005743	AT5G20090.2		Uncharacterised protein family (UPF0041)
orange1.1g044713m.g	85.8133	-0.575354	0.0034756	0.0664801	95	98	110	93	68	50	76	98							AT1G70480.2		Domain of unknown function (DUF220)
orange1.1g027028m.g	290.494	-0.406125	0.00348249	0.0665479	348	385	246	310	241	203	298	310		PTHR19317,PTHR19317:SF1					AT4G27540.1	PRA1.H	prenylated RAB acceptor 1.H
orange1.1g021753m.g	262.652	1.09283	0.00349507	0.0667244	216	169	127	142	213	539	310	377		PTHR37375,PTHR37375:SF1					AT3G04020.1
orange1.1g000724m.g	2606.13	-0.233033	0.00351844	0.0669142	2777	3081	2492	2562	2388	1996	2785	2870	PF12371	PTHR22050	KOG3620				AT5G66820.1
orange1.1g035573m.g	99.1881	-0.826321	0.00351519	0.0669142	136	105	152	96	49	52	95	113	PF14829	PTHR35695,PTHR35695:SF1		2.3.1.15		GO:0004366	AT1G32200.1	ACT1,ATS1	phospholipid/glycerol acyltransferase family protein
orange1.1g036278m.g	125.625	3.93315	0.00350889	0.0669142	45	12	0	6	230	1	467	371	PF00067	PTHR24296,PTHR24296:SF1				GO:0055114,GO:0020037,GO:0016705,GO:0005506	AT2G23180.1	CYP96A1	cytochrome P450, family 96, subfamily A, polypeptide 1
orange1.1g043421m.g	719.658	-0.846197	0.00351274	0.0669142	987	1131	756	735	697	257	586	637		PTHR31348,PTHR31348:SF4					AT4G02440.1	EID1	F-box family protein
orange1.1g005802m.g	88.6314	0.991518	0.00355744	0.0675913	68	52	58	51	79	161	95	146	PF01535,PF13041	PTHR24015,PTHR24015:SF714					AT3G18840.2		Tetratricopeptide repeat (TPR)-like superfamily protein
orange1.1g005837m.g	1178.72	0.500432	0.0035783	0.067923	1116	1064	710	914	1032	1312	1611	1873	PF00270	PTHR24031,PTHR24031:SF181		3.6.4.13		GO:0005524,GO:0003676	AT3G06980.1		DEA(D/H)-box RNA helicase family protein
orange1.1g016743m.g	220.594	0.907042	0.0035896	0.0680727	140	174	110	170	208	379	245	341	PF00481	PTHR13832,PTHR13832:SF299	KOG0698	3.1.3.16	K14803	GO:0003824,GO:0006470,GO:0004722	AT2G25620.1	AtDBP1,DBP1	DNA-binding protein phosphatase 1
orange1.1g002823m.g	872.978	-0.519311	0.00359569	0.0681233	957	895	1051	1045	555	701	813	944	PF13893,PF00076,PF04059	PTHR24012,PTHR24012:SF390	KOG4660			GO:0003676	AT5G07290.1	AML4,ML4	MEI2-like 4
orange1.1g019368m.g	1656.25	-0.603217	0.00359961	0.0681327	2092	2308	1567	1808	1483	771	1676	1665	PF00248	PTHR11732,PTHR11732:SF226		1.1.1.317			AT1G60710.1	ATB2	NAD(P)-linked oxidoreductase superfamily protein
orange1.1g035579m.g	555.4	-0.426585	0.00360971	0.0682591	725	722	549	488	433	360	544	680		PTHR23155,PTHR23155:SF503	KOG1947				AT3G14460.1		LRR and NB-ARC domains-containing disease resistance protein
orange1.1g008172m.g	912.69	1.08891	0.00362818	0.0685434	655	419	496	675	814	1846	1045	1278	PF02887,PF00224	PTHR11817,PTHR11817:SF21	KOG2323	2.7.1.40	K00873	GO:0030955,GO:0006096,GO:0004743,GO:0000287	AT3G22960.1	PKP-ALPHA,PKP1	Pyruvate kinase family protein
orange1.1g025792m.g	97.4037	-0.856672	0.00363566	0.0686196	111	103	132	134	56	78	53	101		PTHR38226
orange1.1g032793m.g	1324.32	0.663628	0.00364643	0.0687578	1092	1028	814	1038	1028	1793	1950	2013		PTHR36389,PTHR36389:SF1					AT5G02160.1
orange1.1g010365m.g	183.639	2.07926	0.00365354	0.0688267	70	84	85	34	246	23	531	557	PF00067	PTHR24298,PTHR24298:SF51		1.14.13.88		GO:0055114,GO:0020037,GO:0016705,GO:0005506	AT5G07990.1	CYP75B1,D501,TT7	Cytochrome P450 superfamily protein
orange1.1g009233m.g	3695.27	-0.310269	0.00366125	0.0689068	4485	4433	3473	3516	3087	2518	4246	4116	PF08417,PF00355	PTHR21266,PTHR21266:SF19		1.14.13.122		GO:0055114,GO:0010277,GO:0051537,GO:0016491	AT1G44446.1	ATCAO,CAO,CH1	Pheophorbide a oxygenase family protein with Rieske [2Fe-2S] domain
orange1.1g004974m.g	3255.6	-0.294972	0.00367113	0.0689476	3908	3515	2962	3514	2753	2667	3117	3684	PF00924	PTHR30566,PTHR30566:SF13				GO:0055085,GO:0016020	AT5G10490.2	MSL2	MSCS-like 2
orange1.1g011914m.g	3547.3	-1.44149	0.00366842	0.0689476	2570	5303	4824	7039	2568	553	2685	2430	PF00004	PTHR32429,PTHR32429:SF8	KOG0651			GO:0005524	AT2G39730.3	RCA	rubisco activase
orange1.1g021412m.g	708.615	0.456525	0.00367379	0.0689476	700	606	479	538	635	817	941	1041	PF01263	PTHR11122,PTHR11122:SF12	KOG1594	5.1.3.15		GO:0016853,GO:0005975	AT5G66530.2		Galactose mutarotase-like superfamily protein
orange1.1g001555m.g	1342.11	0.803033	0.00370922	0.0694816	1035	899	813	1031	1134	2201	1640	2017	PF03813	PTHR17972					AT1G63810.1
orange1.1g012180m.g	451.259	2.25219	0.00370642	0.0694816	172	142	150	141	136	1876	295	458	PF02458	PTHR31642,PTHR31642:SF6		2.3.1.84		GO:0016747	AT1G78990.1		HXXXD-type acyl-transferase family protein
orange1.1g016309m.g	2243.66	-0.546181	0.00371759	0.0695594	3036	3002	2070	2277	1761	1948	1855	1909		PTHR34209,PTHR34209:SF2					AT5G23060.1	CaS	calcium sensing receptor
orange1.1g022485m.g	107.421	1.79176	0.00372035	0.0695594	38	14	102	26	135	98	194	303	PF04720	PTHR31579,PTHR31579:SF4					AT3G07350.1		Protein of unknown function (DUF506)
orange1.1g012903m.g	3414.73	-1.27523	0.00372545	0.0695653	6465	5898	3167	3500	2623	582	2795	2636	PF14234	PTHR33835,PTHR33835:SF2					AT3G01060.1
orange1.1g047011m.g	2648.22	-0.289532	0.00372765	0.0695653	3088	3008	2419	2782	2305	1814	2991	2962	PF11331	PTHR31105,PTHR31105:SF3					AT3G61670.1		Protein of unknown function (DUF3133)
orange1.1g023533m.g	529.533	0.687163	0.0037699	0.070288	529	304	320	419	514	526	930	807	PF03171,PF14226	PTHR10209,PTHR10209:SF168	KOG0143	1.14.11.31		GO:0055114,GO:0016491	AT1G17020.1	ATSRG1,SRG1	senescence-related gene 1
orange1.1g008371m.g	951.81	-0.374821	0.00378603	0.0705228	1142	1119	833	1077	735	650	1081	1046	PF12146	PTHR10794,PTHR10794:SF40	KOG1838	2.3.1.84			AT5G49950.1		alpha/beta-Hydrolases superfamily protein
orange1.1g044823m.g	2274.35	-0.890159	0.00379209	0.0705697	3188	3472	2451	2405	1780	662	2106	2373	PF00201	PTHR11926,PTHR11926:SF248	KOG1192		K13496	GO:0016758,GO:0008152	AT2G36760.1	UGT73C2	UDP-glucosyl transferase 73C2
orange1.1g038946m.g	257.757	-0.891013	0.00379697	0.0705945	264	419	397	215	186	101	245	243		PTHR21529
orange1.1g009285m.g	2558.91	0.315047	0.00381124	0.0707938	2323	2468	1834	2222	2393	2470	3532	3568	PF02096	PTHR12428,PTHR12428:SF18				GO:0051205,GO:0016021	AT1G24490.1	ALB4,ARTEMIS	OxaA/YidC-like membrane insertion protein
orange1.1g021787m.g	701.773	0.541301	0.00382391	0.0709631	490	628	659	427	780	717	977	1015	PF01569	PTHR10165,PTHR10165:SF80	KOG3030	3.1.3.4			AT1G15080.1	ATLPP2,ATPAP2,LPP2	lipid phosphate phosphatase 2
orange1.1g012349m.g	969.866	-0.237333	0.00383288	0.0710633	1040	1103	944	975	889	711	1044	1099	PF01210	PTHR11728,PTHR11728:SF17		1.1.1.8		GO:0055114,GO:0051287,GO:0046168,GO:0016616,GO:0009331,GO:0006072,GO:0004367	AT2G41540.2	GPDHC1	6-phosphogluconate dehydrogenase family protein
orange1.1g016098m.g	3992.65	0.395398	0.00384905	0.0712969	3627	3607	3168	2967	3891	4690	4933	5290	PF00149	PTHR11668,PTHR11668:SF287	KOG0371	3.1.3.16		GO:0016787	AT3G58500.1	PP2A-4	protein phosphatase 2A-4
orange1.1g003207m.g	1537.82	0.503454	0.00386176	0.0714659	1384	1314	1090	1150	1689	1117	2382	2571	PF02705	PTHR30540,PTHR30540:SF4				GO:0071805,GO:0016020,GO:0015079	AT1G60160.1		Potassium transporter family protein
orange1.1g011236m.g	228.639	1.45996	0.00387097	0.0715036	109	116	90	154	197	616	239	247	PF01535	PTHR24015,PTHR24015:SF671					AT4G21705.1		Tetratricopeptide repeat (TPR)-like superfamily protein
orange1.1g012819m.g	1067.15	0.75681	0.00386801	0.0715036	759	744	677	877	977	1685	1280	1545	PF00450	PTHR11802,PTHR11802:SF71		3.4.16.6	K16297	GO:0006508,GO:0004185	AT3G07990.1	SCPL27	serine carboxypeptidase-like 27
orange1.1g009299m.g	389.877	-1.31571	0.00388506	0.0716309	506	814	433	424	306	61	329	266	PF00067	PTHR24301,PTHR24301:SF2	KOG0158	5.3.99.5		GO:0055114,GO:0020037,GO:0016705,GO:0005506	AT2G26170.1	CYP711A1,MAX1	cytochrome P450, family 711, subfamily A, polypeptide 1
orange1.1g018440m.g	59.7123	1.7573	0.00388266	0.0716309	30	32	29	15	25	171	83	86	PF00069	PTHR27006	KOG1187	2.7.11.1	K04733	GO:0006468,GO:0005524,GO:0004672	AT1G16670.1		Protein kinase superfamily protein
orange1.1g032100m.g	179.246	0.831637	0.0038935	0.0717204	102	111	101	180	182	168	307	328	PF04570	PTHR33059,PTHR33059:SF24					AT1G53885.1		Protein of unknown function (DUF581)
orange1.1g006385m.g	623.793	-0.891715	0.00390748	0.0717349	1192	895	388	721	481	327	499	527	PF01266,PF02910	PTHR11632,PTHR11632:SF27		1.4.3.16	K00278	GO:0055114,GO:0016491	AT5G14760.1	AO	L-aspartate oxidase
orange1.1g019643m.g	518.068	-1.1086	0.00390869	0.0717349	777	741	629	602	465	107	416	418	PF14226,PF03171	PTHR10209,PTHR10209:SF206	KOG0143	1.14.11.13		GO:0055114,GO:0016491	AT5G58660.1		2-oxoglutarate (2OG) and Fe(II)-dependent oxygenase superfamily protein
orange1.1g032743m.g	107.635	2.21655	0.00390824	0.0717349	42	13	28	62	98	152	33	504	PF01357	PTHR31692,PTHR31692:SF2					AT4G38400.1	ATEXLA2,ATEXPL2,ATHEXP BETA 2.2,EXLA2,EXPL2	expansin-like A2
orange1.1g035195m.g	9.84265	3.13365	0.00390135	0.0717349	5	1	1	1	17	3	5	57	NA
orange1.1g008200m.g	617.21	1.03333	0.00391396	0.0717656	448	445	281	403	550	1243	726	799		PTHR37911,PTHR37911:SF1					AT3G14900.1
orange1.1g031191m.g	671.071	-0.512257	0.00394651	0.0722958	817	724	656	849	444	506	754	617	PF13639	PTHR22763,PTHR22763:SF85		6.3.2.19		GO:0008270,GO:0005515	AT2G40830.3	RHC1A	RING-H2 finger C1A
orange1.1g003674m.g	166.961	-1.02113	0.0039635	0.0724739	208	196	301	153	140	54	114	163	PF01156	PTHR12304,PTHR12304:SF6	KOG2938				AT5G18860.1		inosine-uridine preferring nucleoside hydrolase family protein
orange1.1g036594m.g	650.92	-0.555742	0.0039635	0.0724739	989	830	549	661	587	441	576	586		PTHR10887,PTHR10887:SF320					AT5G35970.1		P-loop containing nucleoside triphosphate hydrolases superfamily protein
orange1.1g020006m.g	688.772	0.644288	0.00397056	0.0725364	565	596	453	475	861	468	1220	1053		PTHR33448,PTHR33448:SF4					AT5G03110.1
orange1.1g040843m.g	617.907	2.4889	0.00397919	0.0726274	249	47	208	208	278	2590	231	802	PF11960,PF00487	PTHR32100,PTHR32100:SF16		1.14.19.6,1.3.1.35	K10256	GO:0055114,GO:0016717,GO:0006629	AT3G12120.2	FAD2	fatty acid desaturase 2
orange1.1g027521m.g	1064.36	0.261324	0.00398607	0.0726865	991	1062	783	922	1058	973	1397	1461	PF02466	PTHR10485,PTHR10485:SF0	KOG1652		K17795	GO:0015450,GO:0006886,GO:0005744	AT2G37410.1	ATTIM17-2,TIM17,TIM17-2	translocase inner membrane subunit 17-2
orange1.1g038999m.g	360.953	-0.589314	0.00399448	0.0727176	445	479	447	310	244	306	334	307	PF13639	PTHR14155,PTHR14155:SF128				GO:0008270,GO:0005515	AT1G23980.1		RING/U-box superfamily protein
orange1.1g042885m.g	5.21618	5.77922	0.00399872	0.0727176	0	0	0	0	16	0	4	27	PF00560,PF08263	PTHR27000,PTHR27000:SF31		2.7.11.1		GO:0005515	AT3G47570.1		Leucine-rich repeat protein kinase family protein
orange1.1g043062m.g	1423.1	0.353247	0.00399707	0.0727176	1311	1208	1174	1139	1265	1507	1904	2034		PTHR16684				GO:0051382,GO:0019237,GO:0000776	AT1G15660.1	CENP-C	centromere protein C
orange1.1g002323m.g	7101.74	-0.304172	0.00401148	0.0728832	7714	8656	7168	6875	6583	4845	7629	7681	PF16078,PF00676,PF02779	PTHR23152,PTHR23152:SF8		1.2.4.2		GO:0016624,GO:0008152,GO:0055114,GO:0030976,GO:0006099,GO:0004591	AT3G55410.1		2-oxoglutarate dehydrogenase, E1 component
orange1.1g019335m.g	1310.81	0.286475	0.00402638	0.0730872	1136	1259	1138	1036	1406	1105	1730	1845	PF04909	PTHR21240,PTHR21240:SF1		3.1.1.92		GO:0016787	AT2G35450.1		catalytics;hydrolases
orange1.1g009278m.g	9870.49	-0.999691	0.0040364	0.0732024	8694	12573	14552	14380	5561	8899	5576	6371	PF00515,PF13414	PTHR22904,PTHR22904:SF371			K09553	GO:0005515	AT4G12400.2		stress-inducible protein, putative
orange1.1g018308m.g	361.663	1.21848	0.00404111	0.0732213	204	212	180	242	275	839	414	480	PF00588	PTHR12029,PTHR12029:SF45		2.1.1.34		GO:0008173,GO:0006396,GO:0003723	AT5G15390.1		tRNA/rRNA methyltransferase (SpoU) family protein
orange1.1g029494m.g	1916.19	0.782878	0.00404489	0.0732231	1606	1503	1077	1297	1650	3144	2466	2634		PTHR33449,PTHR33449:SF1					AT2G24020.1		Uncharacterised BCR, YbaB family COG0718
orange1.1g008485m.g	72.8543	-1.41522	0.00405775	0.0733894	171	49	112	78	63	28	27	45	PF04043,PF01095	PTHR31707,PTHR31707:SF38		3.1.1.11	K01051	GO:0004857,GO:0042545,GO:0030599,GO:0005618	AT1G02810.1		Plant invertase/pectin methylesterase inhibitor superfamily
orange1.1g009241m.g	51.8843	-2.22932	0.00407533	0.0736405	65	126	92	50	27	0	27	26	PF05199,PF00732	PTHR11552,PTHR11552:SF141				GO:0055114,GO:0016614,GO:0050660	AT1G12570.1		Glucose-methanol-choline (GMC) oxidoreductase family protein
orange1.1g003148m.g	124.264	0.576644	0.0041158	0.0743044	101	116	63	108	143	121	172	191	PF14432,PF01535,PF13041	PTHR24015,PTHR24015:SF670					AT3G22690.2
orange1.1g046108m.g	597.846	0.396166	0.00412147	0.0743394	565	591	459	395	574	620	751	916	PF15862	PTHR15197,PTHR15197:SF0					AT1G13030.1		sphere organelles protein-related
orange1.1g023578m.g	304.972	0.706695	0.00412587	0.0743514	190	253	246	203	330	446	366	401		PTHR19288,PTHR19288:SF38					AT2G33255.1		Haloacid dehalogenase-like hydrolase (HAD) superfamily protein
orange1.1g046187m.g	1098.11	-0.368665	0.00414553	0.0746383	1146	1390	1144	1112	947	684	1171	1267	PF00382	PTHR11618,PTHR11618:SF26	KOG1597		K03124	GO:0017025,GO:0008270,GO:0006355,GO:0006352	AT4G36650.1	ATPBRP,PBRP	plant-specific TFIIB-related protein
orange1.1g046072m.g	3073.42	-0.653896	0.00415902	0.0748135	4458	4604	2811	2852	2792	1499	2883	2922	PF03109	PTHR10566,PTHR10566:SF86	KOG1235	3.6.3.46	K08869		AT3G24190.1		Protein kinase superfamily protein
orange1.1g010825m.g	30.4299	-1.39294	0.00418716	0.0751945	37	33	50	48	30	6	15	19	PF00201	PTHR11926,PTHR11926:SF235		2.4.1.324		GO:0016758,GO:0008152	AT1G22380.1	AtUGT85A3,UGT85A3	UDP-glucosyl transferase 85A3
orange1.1g030422m.g	2531.85	-0.562508	0.00419152	0.0751945	2417	2832	3114	3203	1985	2022	2095	2349	PF09229	PTHR13009,PTHR13009:SF5				GO:0051087,GO:0001671	AT5G58110.1		chaperone binding;ATPase activators
orange1.1g043071m.g	31.4709	-2.08949	0.00419088	0.0751945	39	78	55	27	16	0	17	20	PF05078	PTHR31621,PTHR31621:SF2					AT5G27370.1		Protein of unknown function (DUF679)
orange1.1g010195m.g	685.381	-0.594947	0.00421542	0.0753635	888	628	965	687	501	429	684	696	PF03489,PF00026	PTHR13683,PTHR13683:SF296		3.4.23.40		GO:0006508,GO:0004190	AT1G62290.1		Saposin-like aspartyl protease family protein
orange1.1g031455m.g	538.061	0.266883	0.00421606	0.0753635	505	526	426	436	547	532	679	699	PF01883	PTHR12377	KOG3381				AT1G68310.2		Protein of unknown function (DUF59)
orange1.1g043727m.g	166.29	-0.539424	0.00421188	0.0753635	181	214	213	154	125	96	174	182		PTHR32494,PTHR32494:SF5		3.5.1.116			AT5G43600.1	ATAAH-2,UAH	ureidoglycolate amidohydrolase
orange1.1g046951m.g	404.124	-0.969625	0.00420647	0.0753635	490	472	518	575	313	105	385	381	NA
orange1.1g012471m.g	2137.71	-1.10869	0.00421985	0.0753637	3369	3477	2482	2087	2137	533	1561	1463	PF00686	PTHR10357,PTHR10357:SF149		3.2.1.3		GO:2001070,GO:0003824	AT5G01260.2		Carbohydrate-binding-like fold
orange1.1g020533m.g	4875.7	-1.18807	0.00423705	0.0756031	7475	8283	4924	5803	3774	864	4381	3872	PF00743	PTHR23023,PTHR23023:SF142		1.14.13.168		GO:0055114,GO:0050661,GO:0050660,GO:0004499	AT4G28720.1	YUC8	Flavin-binding monooxygenase family protein
orange1.1g032229m.g	461.1	-0.408747	0.00425078	0.0756449	591	537	391	525	397	299	475	502	PF12023	PTHR33193,PTHR33193:SF8					AT5G11970.1		Protein of unknown function (DUF3511)
orange1.1g040085m.g	172.09	-1.65719	0.00424696	0.0756449	203	250	406	140	95	15	110	148	PF14226,PF03171	PTHR10209,PTHR10209:SF119	KOG0143	1.14.11.9		GO:0055114,GO:0016491	AT1G52820.1		2-oxoglutarate (2OG) and Fe(II)-dependent oxygenase superfamily protein
orange1.1g044928m.g	1159.59	-1.39165	0.00425029	0.0756449	1480	1971	1933	1110	1172	201	594	706		PTHR31066,PTHR31066:SF4					AT4G05150.1		Octicosapeptide/Phox/Bem1p family protein
orange1.1g004508m.g	2557.5	-0.43188	0.00426542	0.0757701	3241	3535	2462	2229	2177	1650	2394	2997	PF00169,PF01852,PF07059	PTHR12136,PTHR12136:SF41				GO:0008289	AT2G28320.1		Pleckstrin homology (PH) and lipid-binding START domains-containing protein
orange1.1g021030m.g	507.234	-0.490886	0.00426496	0.0757701	568	621	544	560	395	265	533	620		PTHR35754					AT5G10320.2
orange1.1g002780m.g	722.455	-0.325306	0.00427526	0.0758098	852	864	726	676	689	519	698	777	PF00931	PTHR23155,PTHR23155:SF592	KOG4658		K13457	GO:0043531	AT3G07040.1	RPM1,RPS3	NB-ARC domain-containing disease resistance protein
orange1.1g004007m.g	2216.56	-0.803085	0.00427261	0.0758098	2221	3453	2519	2705	1929	806	1876	2314	PF02705	PTHR30540,PTHR30540:SF10				GO:0071805,GO:0016020,GO:0015079	AT1G70300.1	KUP6	K+ uptake permease 6
orange1.1g018146m.g	4169.52	-0.995997	0.00429123	0.0759577	4035	5303	6291	5599	1963	3941	2393	2926	PF08327,PF09229	PTHR13009,PTHR13009:SF8	KOG2936			GO:0006950,GO:0051087,GO:0001671	AT3G12050.1		Aha1 domain-containing protein
orange1.1g036810m.g	1650.31	-0.498383	0.00428771	0.0759577	1777	2062	1730	1896	1308	1458	1370	1478	PF05755	PTHR33732,PTHR33732:SF3					AT3G05500.1		Rubber elongation factor protein (REF)
orange1.1g036294m.g	2906.97	0.789769	0.00429732	0.0759981	2710	2461	1443	1740	2254	4180	4098	4864	PF01985	PTHR31846,PTHR31846:SF4	KOG1990			GO:0003723	AT3G18390.1	EMB1865	CRS1 / YhbY (CRM) domain-containing protein
orange1.1g015878m.g	137.008	0.684149	0.00433102	0.0765174	84	82	120	115	148	157	185	217	PF16421,PF02319	PTHR12081,PTHR12081:SF51				GO:0006355,GO:0005667,GO:0003700	AT1G47870.1	ATE2F2,ATE2FC,E2FC	winged-helix DNA-binding transcription factor family protein
orange1.1g037135m.g	1762.62	-1.03365	0.00433734	0.0765174	1897	2633	2804	1783	1652	500	1389	1356	PF03790,PF03791	PTHR11850,PTHR11850:SF64				GO:0005634,GO:0003677	AT4G08150.1	BP,BP1,KNAT1	KNOTTED-like from Arabidopsis thaliana
orange1.1g043131m.g	1701.04	0.709366	0.0043382	0.0765174	1319	1317	1222	1137	1490	2664	2225	2249	PF12041,PF03514	PTHR31636,PTHR31636:SF47			K14494		AT2G01570.1	RGA,RGA1	GRAS family transcription factor family protein
orange1.1g007458m.g	3736.68	-0.462576	0.00434479	0.0765659	3845	5066	4537	3309	3034	2823	3516	3738	PF07714	PTHR24349,PTHR24349:SF92	KOG0032	2.7.11.1		GO:0006468,GO:0004672	AT3G56760.1		Protein kinase superfamily protein
orange1.1g004106m.g	3641.28	-0.694745	0.00435714	0.0767157	4994	5981	3911	2755	3131	2483	2701	3178	PF02362,PF06507	PTHR31384,PTHR31384:SF5			K14486	GO:0003677,GO:0009725,GO:0006355,GO:0005634	AT2G33860.1	ARF3,ETT	Transcriptional factor B3 family protein / auxin-responsive factor AUX/IAA-related
orange1.1g005460m.g	1315.6	0.375026	0.0043719	0.0768895	1101	1231	1099	1000	1229	1468	1612	1901	PF08801	PTHR13405,PTHR13405:SF11			K14300		AT2G05120.1		Nucleoporin, Nup133/Nup155-like
orange1.1g016003m.g	1325.51	-0.691411	0.00437859	0.0768895	1772	1263	1321	1945	1185	897	923	1180	PF00571	PTHR13780,PTHR13780:SF39	KOG1764				AT5G53750.1		CBS domain-containing protein
orange1.1g046596m.g	1458.3	0.495266	0.00437609	0.0768895	1126	1271	1144	1135	1565	1085	2276	2409	PF12697	PTHR10992,PTHR10992:SF776	KOG4178				AT4G37470.1		alpha/beta-Hydrolases superfamily protein
orange1.1g044953m.g	1512.98	0.509365	0.00439154	0.077049	1246	1403	1098	1097	1449	1978	1855	2050		PTHR10745,PTHR10745:SF6		6.1.1.14			AT1G29880.1		glycyl-tRNA synthetase / glycine--tRNA ligase
orange1.1g022218m.g	1055.09	-0.379119	0.00441762	0.0773908	1420	1177	927	1114	812	859	1053	1110		PTHR32523	KOG4453	2.7.1.182	K18678		AT5G04490.1	VTE5	vitamin E pathway gene 5
orange1.1g027337m.g	249.794	-1.30993	0.00442267	0.0773908	325	530	349	189	212	53	208	133	PF11721	PTHR27006,PTHR27006:SF37		2.7.11.1			AT1G07650.1		Leucine-rich repeat transmembrane protein kinase
orange1.1g031583m.g	660.674	0.41193	0.00442197	0.0773908	585	650	532	435	730	716	831	853							AT4G22160.2
orange1.1g044815m.g	149.815	0.637785	0.00443703	0.0775741	106	122	95	129	161	201	168	222	PF01535,PF13041	PTHR24015,PTHR24015:SF325					AT4G19890.1		Pentatricopeptide repeat (PPR-like) superfamily protein
orange1.1g006388m.g	81.0754	0.557014	0.00446408	0.0779717	63	71	55	65	74	94	108	130	PF14432,PF01535,PF13041	PTHR24015,PTHR24015:SF423					AT1G68930.1		pentatricopeptide (PPR) repeat-containing protein
orange1.1g018776m.g	312.899	0.787503	0.0044676	0.0779717	240	273	217	163	272	493	442	417	PF08449	PTHR10778,PTHR10778:SF19				GO:0055085	AT4G23010.3	ATUTR2,UTR2	UDP-galactose transporter 2
orange1.1g016056m.g	1169.31	1.4517	0.00450356	0.0785305	761	488	329	846	1841	415	2452	2885	PF01040	PTHR11048,PTHR11048:SF26		2.5.1.115		GO:0016021,GO:0004659	AT2G18950.1	ATHPT,HPT1,TPT1,VTE2	homogentisate phytyltransferase 1
orange1.1g042458m.g	90.7319	-1.1946	0.00451676	0.0786919	134	133	147	75	57	47	94	29	PF14686,PF14683,PF06045	PTHR32018		4.2.2.23	K18195		AT1G09890.1		Rhamnogalacturonate lyase family protein
orange1.1g000906m.g	344.502	-0.675076	0.0045372	0.0789789	442	508	323	378	226	251	210	434	PF13639,PF01814,PF05495	PTHR21319,PTHR21319:SF17	KOG1940	6.3.2.19	K16276	GO:0008270,GO:0005515	AT1G74770.1		zinc ion binding
orange1.1g001705m.g	354.984	-0.87308	0.00457384	0.0791415	375	571	523	307	334	183	287	230	PF00862,PF05116,PF00534	PTHR12526,PTHR12526:SF358	KOG0853	2.4.1.14	K00696	GO:0016157,GO:0005985	AT4G10120.2	ATSPS4F	Sucrose-phosphate synthase family protein
orange1.1g018547m.g	601.522	0.618539	0.00457433	0.0791415	471	433	403	523	637	462	1087	945	PF16891,PF00149	PTHR11668,PTHR11668:SF262	KOG0374	3.1.3.16		GO:0016787	AT3G05580.1		Calcineurin-like metallo-phosphoesterase superfamily protein
orange1.1g019020m.g	5391.89	-1.12954	0.00455654	0.0791415	6456	8301	7478	6350	4466	4225	2385	2144	PF01190	PTHR33210,PTHR33210:SF1					AT5G15780.1		Pollen Ole e 1 allergen and extensin family protein
orange1.1g036637m.g	197.065	-0.659827	0.00456241	0.0791415	226	248	254	204	176	86	171	219	PF00931	PTHR23155,PTHR23155:SF554				GO:0043531	AT1G61190.1		LRR and NB-ARC domains-containing disease resistance protein
orange1.1g038109m.g	134.753	1.64298	0.00455154	0.0791415	64	46	56	84	116	406	120	137	PF01535,PF12854,PF13041	PTHR24015					AT3G56030.1		Tetratricopeptide repeat (TPR)-like superfamily protein
orange1.1g042109m.g	257.946	-0.610712	0.00456246	0.0791415	345	344	239	287	180	121	265	318		PTHR10516,PTHR10516:SF323		5.2.1.8			AT3G10060.1		FKBP-like peptidyl-prolyl cis-trans isomerase family protein
orange1.1g046719m.g	299.331	1.00696	0.00457052	0.0791415	210	188	151	220	240	574	328	482	PF01535,PF13041	PTHR24015,PTHR24015:SF416					AT5G12100.1		pentatricopeptide (PPR) repeat-containing protein
orange1.1g010066m.g	741.477	0.731864	0.00457853	0.0791454	609	568	448	537	669	1184	929	993	PF02536	PTHR13068,PTHR13068:SF24	KOG1267		K15032	GO:0006355,GO:0005739,GO:0003690	AT4G02990.1		Mitochondrial transcription termination factor family protein
orange1.1g007201m.g	315.859	-1.87201	0.0045835	0.0791628	1140	256	185	391	131	31	192	253	PF07690	PTHR11654,PTHR11654:SF90			K14638	GO:0055085,GO:0016021,GO:0016020,GO:0006810,GO:0005215	AT1G32450.1	NRT1.5	nitrate transporter 1.5
orange1.1g033089m.g	617.997	0.587011	0.00459036	0.0792125	566	469	406	474	554	844	780	892		PTHR35548,PTHR35548:SF1					AT5G64816.2
orange1.1g011373m.g	476.755	-1.0379	0.00461432	0.0795571	514	1022	661	311	348	188	396	396		PTHR16223,PTHR16223:SF21
orange1.1g008161m.g	383.712	1.65522	0.00462127	0.079562	220	158	141	197	220	1201	352	467	PF00294	PTHR10584,PTHR10584:SF155	KOG2855	2.7.1.4			AT1G69200.1	FLN2	fructokinase-like 2
orange1.1g014660m.g	3163.46	-0.516384	0.00462259	0.079562	3645	4082	3550	3147	2670	1629	3585	3208	PF07777,PF16596	PTHR22952,PTHR22952:SF144					AT2G46270.1	GBF3	G-box binding factor 3
orange1.1g020918m.g	164.943	-1.43917	0.00462894	0.0796026	182	429	236	100	125	36	126	89	PF00656	PTHR31773,PTHR31773:SF4				GO:0006508,GO:0004197	AT1G02170.1	AMC1,ATMC1,ATMCPB1,LOL3,MCP1B	metacaspase 1
orange1.1g036971m.g	5979.94	2.08216	0.00464512	0.0798116	3621	1053	2139	2029	2369	22263	4379	7630	PF08100,PF00891	PTHR11746,PTHR11746:SF103		2.1.1.68		GO:0046983,GO:0008171	AT5G54160.1	ATOMT1,OMT1	O-methyltransferase 1
orange1.1g043370m.g	131.158	0.659001	0.0046491	0.0798116	89	102	73	128	138	155	167	212	PF13041,PF14432,PF01535	PTHR24015,PTHR24015:SF806					AT2G41080.1		Tetratricopeptide repeat (TPR)-like superfamily protein
orange1.1g000630m.g	865.608	-0.677862	0.00466504	0.0799875	884	1209	1082	937	677	370	789	1040	PF13676,PF00931	PTHR11017,PTHR11017:SF151	KOG0472			GO:0007165,GO:0005515,GO:0043531	AT1G27170.1		transmembrane receptors;ATP binding
orange1.1g034999m.g	614.849	-1.2222	0.00466915	0.0799875	658	1245	794	652	570	126	388	485	PF00304	PTHR33147					AT2G02100.1	LCR69,PDF2.2	low-molecular-weight cysteine-rich 69
orange1.1g048235m.g	538.182	0.521933	0.00467139	0.0799875	448	477	397	391	432	634	716	897	PF01535,PF13041	PTHR24015,PTHR24015:SF327					AT1G30610.2	EMB2279,EMB88	pentatricopeptide (PPR) repeat-containing protein
orange1.1g045469m.g	1525.56	0.439561	0.00467887	0.0800468	1272	1324	1190	1219	1351	1831	1930	2214	PF04121	PTHR13003			K14301	GO:0006810,GO:0005643	AT3G14120.2
orange1.1g040752m.g	8.71795	1.60214	0.00468529	0.080088	7	6	2	2	13	11	18	13	NA
orange1.1g039792m.g	93.3778	1.17531	0.00469482	0.0801821	64	65	41	53	75	205	102	136	PF01535,PF13041	PTHR24015,PTHR24015:SF548					AT4G39530.1		Tetratricopeptide repeat (TPR)-like superfamily protein
orange1.1g034582m.g	13.6311	-1.41305	0.00471536	0.0804638	27	13	18	19	9	2	11	10	NA
orange1.1g000828m.g	1038.82	0.350866	0.0047454	0.0806634	967	1019	796	766	975	1136	1312	1444	PF05000,PF04983,PF04997,PF00623,PF04998	PTHR19376,PTHR19376:SF32		2.7.7.6	K03018	GO:0006351,GO:0003899,GO:0003677	AT5G60040.1	NRPC1	nuclear RNA polymerase C1
orange1.1g011736m.g	222.134	0.471901	0.00474567	0.0806634	175	216	179	152	199	223	307	368	PF03514	PTHR31636,PTHR31636:SF48					AT1G50420.1	SCL-3,SCL3	scarecrow-like 3
orange1.1g015970m.g	723.19	0.268906	0.00474729	0.0806634	661	678	587	612	694	730	933	951	PF03735	PTHR33432					AT5G13020.1		Emsy N Terminus (ENT)/ plant Tudor-like domains-containing protein
orange1.1g025225m.g	217.78	1.1471	0.00474726	0.0806634	167	118	122	118	170	474	226	333	PF13041	PTHR24015,PTHR24015:SF332					AT3G46870.1		Pentatricopeptide repeat (PPR) superfamily protein
orange1.1g034601m.g	179.197	-0.572742	0.00474019	0.0806634	250	254	170	164	152	97	188	173							AT5G35450.1		Disease resistance protein (CC-NBS-LRR class) family
orange1.1g018474m.g	861.62	2.00775	0.00475426	0.0807131	727	117	218	285	334	2589	1250	1288	PF03088	PTHR10426,PTHR10426:SF35	KOG1520	4.3.3.2		GO:0016844,GO:0009058	AT3G51420.1	ATSSL4,SSL4	strictosidine synthase-like 4
orange1.1g017528m.g	87.488	-1.76156	0.00480835	0.0815618	140	172	103	113	64	4	34	72	PF00892	PTHR31218,PTHR31218:SF15				GO:0016021,GO:0016020,GO:0022857	AT5G64700.1		nodulin MtN21 /EamA-like transporter family protein
orange1.1g032557m.g	231.294	0.344043	0.00481863	0.0816668	190	218	187	193	232	231	284	340	PF08387
orange1.1g036123m.g	111.79	-0.681855	0.00482555	0.0817145	129	141	165	96	93	64	106	97		PTHR33640,PTHR33640:SF1
orange1.1g004311m.g	2560.28	0.415947	0.00484771	0.0820202	2234	2243	1918	2095	2446	3088	3072	3530	PF03144,PF00679,PF14492,PF03764,PF00009	PTHR23115,PTHR23115:SF162		3.6.5.3	K02355	GO:0005525	AT2G45030.1		Translation elongation factor EFG/EF2 protein
orange1.1g000701m.g	447.807	-0.731256	0.00485665	0.0820684	657	616	503	404	350	174	480	445	PF13401	PTHR23155,PTHR23155:SF554	KOG4658				AT4G27220.1		NB-ARC domain-containing disease resistance protein
orange1.1g004568m.g	8936.11	-0.888628	0.00486214	0.0820684	12316	14209	10378	8356	7648	2679	7996	8648	PF00501	PTHR24096,PTHR24096:SF219		6.2.1.3		GO:0008152,GO:0003824	AT2G04350.2	LACS8	AMP-dependent synthetase and ligase family protein
orange1.1g037827m.g	83.0403	1.64529	0.00486291	0.0820684	43	19	46	45	73	232	65	120							AT3G04710.3		ankyrin repeat family protein
orange1.1g021236m.g	638.452	-1.25543	0.00488068	0.0822985	609	1104	999	753	471	106	551	510	PF00314	PTHR31048,PTHR31048:SF40					AT4G38670.1		Pathogenesis-related thaumatin superfamily protein
orange1.1g017703m.g	782.446	0.409519	0.00489792	0.0825194	686	752	543	628	787	915	940	1060	PF13324	PTHR15492,PTHR15492:SF1				GO:0051726	AT1G22970.1
orange1.1g006118m.g	1069.77	-0.429791	0.00490275	0.082531	1366	1340	889	1186	906	661	1147	1146	PF05641	PTHR31917,PTHR31917:SF3					AT5G55600.1		agenet domain-containing protein / bromo-adjacent homology (BAH) domain-containing protein
orange1.1g024186m.g	574.77	0.661907	0.00491134	0.0825362	504	425	386	410	508	853	686	853	PF11875						AT2G35720.1	OWL1	DNAJ heat shock N-terminal domain-containing protein
orange1.1g047596m.g	50.5614	-0.795246	0.00491126	0.0825362	58	70	69	50	30	43	44	35	PF04398	PTHR31676,PTHR31676:SF32					AT5G46230.1		Protein of unknown function, DUF538
orange1.1g040952m.g	28.2091	1.91958	0.00491613	0.0825471	17	10	14	5	59	6	66	65	PF11883,PF07714	PTHR27002,PTHR27002:SF135	KOG1187	2.7.11.1	K04733	GO:0004674,GO:0006468,GO:0004672	AT4G21390.1	B120	S-locus lectin protein kinase family protein
orange1.1g046400m.g	16.8964	1.3168	0.00493064	0.082721	16	7	6	9	18	14	39	34	PF13947	PTHR27005				GO:0030247	AT1G16090.1	WAKL7	wall associated kinase-like 7
orange1.1g015046m.g	73.6411	-0.79092	0.00495684	0.0830704	77	91	93	97	44	61	42	77	PF04193	PTHR16201,PTHR16201:SF34	KOG2913				AT2G41050.1		PQ-loop repeat family protein / transmembrane family protein
orange1.1g047713m.g	3492.74	-0.912297	0.0049598	0.0830704	6918	5551	2955	2636	2814	1588	2978	2832	PF08240,PF00107	PTHR11695,PTHR11695:SF576		1.1.1.1	K18857	GO:0055114,GO:0016491,GO:0008270	AT1G77120.1	ADH,ADH1,ATADH,ATADH1	alcohol dehydrogenase 1
orange1.1g027094m.g	816.51	1.21808	0.00497275	0.0832173	558	382	391	562	854	1833	648	1175	PF04043	PTHR31080,PTHR31080:SF19		3.1.1.11		GO:0004857	AT5G62360.1		Plant invertase/pectin methylesterase inhibitor superfamily protein
orange1.1g045372m.g	1098.66	1.52799	0.00499097	0.0834523	687	398	279	821	1063	2893	1294	1069	PF02458	PTHR31896,PTHR31896:SF5		2.3.1.99,2.3.1.133		GO:0016747	AT5G01210.1		HXXXD-type acyl-transferase family protein
orange1.1g046440m.g	53.9522	2.34499	0.00500351	0.0835918	34	5	11	19	16	193	52	89	PF00134	PTHR10177,PTHR10177:SF255			K18811		AT4G37630.2	CYCD5;1	cyclin d5;1
orange1.1g009977m.g	280.941	0.800382	0.00502706	0.0839149	184	207	202	196	280	473	327	363	PF13812,PF13041	PTHR24015,PTHR24015:SF609					AT5G18475.1		Pentatricopeptide repeat (PPR) superfamily protein
orange1.1g006917m.g	95.8992	-1.47295	0.00506259	0.0844373	101	262	117	75	72	24	82	34	PF09334	PTHR11946,PTHR11946:SF78		6.1.1.10	K01874	GO:0006418,GO:0005524,GO:0004812,GO:0000166	AT4G13780.1		methionine--tRNA ligase, putative / methionyl-tRNA synthetase, putative / MetRS, putative
orange1.1g002475m.g	1375.65	-0.468163	0.00507939	0.0845759	1646	1961	1458	1157	1232	879	1341	1397	PF06241	PTHR31563,PTHR31563:SF1					AT5G49960.1
orange1.1g030202m.g	2054.13	0.838364	0.00507586	0.0845759	1383	1350	1656	1274	1867	3425	3014	2382	PF10604	PTHR33789,PTHR33789:SF3					AT2G25770.1		Polyketide cyclase/dehydrase and lipid transport superfamily protein
orange1.1g042267m.g	2862.79	2.14623	0.00508675	0.0846277	1703	514	990	883	956	11076	2020	3546	PF00891	PTHR11746,PTHR11746:SF103		2.1.1.111		GO:0008171	AT5G54160.1	ATOMT1,OMT1	O-methyltransferase 1
orange1.1g005100m.g	1313.16	-0.558173	0.00509636	0.084717	1532	1943	1486	1124	1160	995	1025	1201	PF00955	PTHR11453,PTHR11453:SF51				GO:0016021,GO:0006820,GO:0016020,GO:0005452	AT3G62270.1		HCO3- transporter family
orange1.1g042574m.g	239.595	-0.517976	0.00510756	0.0848323	269	257	299	261	213	134	215	273	PF13855,PF00931	PTHR23155,PTHR23155:SF497	KOG4658		K13459	GO:0005515,GO:0043531	AT5G63020.1		Disease resistance protein (CC-NBS-LRR class) family
orange1.1g016486m.g	397.265	0.492406	0.00511634	0.0849075	338	363	244	336	387	483	503	556	PF04969	PTHR21087,PTHR21087:SF0	KOG2265				AT2G35500.1	SKL2	shikimate kinase like 2
orange1.1g045757m.g	498.042	0.997015	0.00512309	0.0849486	380	362	238	315	418	991	602	652	PF00270,PF00271	PTHR24031,PTHR24031:SF210	KOG0333	3.6.4.13		GO:0005524,GO:0003676	AT1G59990.1		DEA(D/H)-box RNA helicase family protein
orange1.1g019284m.g	2650.91	-1.4813	0.00512832	0.0849646	3568	5922	2702	3117	1798	259	1913	2172	PF13370,PF00226	PTHR24078,PTHR24078:SF255	KOG0716				AT2G42750.1		DNAJ heat shock N-terminal domain-containing protein
orange1.1g032525m.g	2996.45	1.01871	0.00513738	0.0850442	2176	1432	1572	2435	3001	5668	3024	4465		PTHR33270,PTHR33270:SF5					AT1G70780.1
orange1.1g046518m.g	4759.4	-1.49541	0.0051496	0.0851757	7373	7533	7675	4657	5016	832	2759	1564	PF14368	PTHR33122,PTHR33122:SF5					AT5G48490.1		Bifunctional inhibitor/lipid-transfer protein/seed storage 2S albumin superfamily protein
orange1.1g020215m.g	1614.19	-0.429846	0.00516403	0.0853436	2043	2084	1724	1360	1488	1134	1523	1590	PF00753	PTHR11935,PTHR11935:SF7		3.1.2.6		GO:0019243,GO:0004416	AT1G06130.2	GLX2-4	glyoxalase 2-4
orange1.1g041523m.g	308.878	0.669447	0.00517139	0.0853943	248	303	146	235	278	327	437	578		PTHR34199,PTHR34199:SF2					AT1G53800.2
orange1.1g018227m.g	3274.65	1.1677	0.00518331	0.0855203	2585	1257	1242	2700	2340	5897	4900	5592		PTHR22835,PTHR22835:SF170		3.1.1.3			AT3G16370.1		GDSL-like Lipase/Acylhydrolase superfamily protein
orange1.1g028408m.g	1917	-0.731088	0.00522155	0.0860089	2830	2788	1596	2146	1566	760	1878	1990	PF01641	PTHR10173,PTHR10173:SF38	KOG0856	1.8.4.12	K07305	GO:0055114,GO:0033743,GO:0030091,GO:0016671,GO:0006979	AT1G53670.1	ATMSRB1,MSRB1	methionine sulfoxide reductase B 1
orange1.1g033684m.g	61.6822	2.46969	0.00521742	0.0860089	15	31	13	15	121	2	197	147	PF01221	PTHR11886,PTHR11886:SF46	KOG3430	3.6.4.2	K10418	GO:0007017,GO:0005875	AT1G52240.2	ATROPGEF11,PIRF1,ROPGEF11	RHO guanyl-nucleotide exchange factor 11
orange1.1g000187m.g	6372.73	-0.742107	0.00527573	0.0867827	11240	8390	4758	6935	3514	3727	5755	7534	PF13424	PTHR12601,PTHR12601:SF17					AT1G01320.1		Tetratricopeptide repeat (TPR)-like superfamily protein
orange1.1g036909m.g	7.36854	-1.69917	0.00527724	0.0867827	13	9	12	9	4	5	3	2	PF02519	PTHR31929			K14488	GO:0009733	AT4G38840.1		SAUR-like auxin-responsive protein family
orange1.1g003963m.g	3528.87	-0.580066	0.00530195	0.0871172	3857	4943	3926	3660	3064	1633	3568	3835	PF00989,PF07714	PTHR23257,PTHR23257:SF485		2.7.11.1		GO:0006355,GO:0006468,GO:0004672	AT3G06620.1		PAS domain-containing protein tyrosine kinase family protein
orange1.1g017109m.g	212.372	0.870593	0.00531457	0.0872153	153	132	139	154	208	379	243	276	PF13374,PF13424	PTHR19959,PTHR19959:SF159					AT5G37590.1		Tetratricopeptide repeat (TPR)-like superfamily protein
orange1.1g044639m.g	32.5054	1.27187	0.00531667	0.0872153	16	25	24	9	50	19	69	61	PF03547	PTHR31419,PTHR31419:SF2	KOG2722			GO:0055085,GO:0016021	AT1G71090.1		Auxin efflux carrier family protein
orange1.1g028487m.g	3612.35	-1.02843	0.00534478	0.0875323	5440	6017	3939	3565	3332	893	3030	2878	PF00643	PTHR31832,PTHR31832:SF14				GO:0008270,GO:0005622	AT4G38960.3		B-box type zinc finger family protein
orange1.1g036982m.g	688.85	1.3511	0.0053427	0.0875323	503	268	332	396	411	1698	800	1037		PTHR31851,PTHR31851:SF16					AT4G27870.1		Vacuolar iron transporter (VIT) family protein
orange1.1g018234m.g	411.341	0.665247	0.0053563	0.0876489	348	375	245	272	400	608	477	583		PTHR34568,PTHR34568:SF1					AT5G58210.1		hydroxyproline-rich glycoprotein family protein
orange1.1g027557m.g	118.598	0.769251	0.00536914	0.087715	83	126	61	73	101	155	189	182	PF13855	PTHR24365,PTHR24365:SF276				GO:0005515	AT5G22320.1		Leucine-rich repeat (LRR) family protein
orange1.1g028324m.g	2752.81	-0.607787	0.00536907	0.087715	3567	3094	3104	3082	1741	2586	1991	2644	PF05903	PTHR12378,PTHR12378:SF16					AT3G07090.1		PPPDE putative thiol peptidase family protein
orange1.1g001765m.g	865.899	0.333891	0.00540577	0.0880969	731	750	804	669	936	777	1088	1270	PF05904	PTHR33167,PTHR33167:SF3					AT1G69360.1		Plant protein of unknown function (DUF863)
orange1.1g018312m.g	754.31	0.506348	0.00540044	0.0880969	715	715	451	551	795	925	922	1016	PF01066	PTHR14269,PTHR14269:SF20	KOG1617	2.7.8.5	K00995	GO:0016780,GO:0016020,GO:0008654	AT2G39290.1	PGP1,PGPS1,PGS1	phosphatidylglycerolphosphate synthase 1
orange1.1g039074m.g	1765.03	-0.547599	0.00540357	0.0880969	2710	2189	1422	1875	1490	1027	1795	1745	PF08417,PF00355	PTHR21266,PTHR21266:SF29		1.14.12.20		GO:0055114,GO:0010277,GO:0051537,GO:0016491	AT2G24820.1	TIC55-II	translocon at the inner envelope membrane of chloroplasts 55-II
orange1.1g013552m.g	429.191	-1.17239	0.00541936	0.0882461	414	833	742	312	396	211	231	232	PF14379	PTHR31499,PTHR31499:SF4					AT3G04030.3		Homeodomain-like superfamily protein
orange1.1g004499m.g	3772.55	-0.690916	0.00544185	0.0882518	4282	5533	5177	3059	3313	1818	3260	3850		PTHR13902,PTHR13902:SF55					AT1G06150.1	EMB1444	basic helix-loop-helix (bHLH) DNA-binding superfamily protein
orange1.1g014069m.g	648.046	0.34815	0.00543622	0.0882518	560	591	554	501	680	530	942	930		PTHR15860,PTHR15860:SF4					AT5G01960.1		RING/U-box superfamily protein
orange1.1g021598m.g	834.231	1.5475	0.00542976	0.0882518	686	357	233	394	1491	231	1604	2185	PF03106	PTHR31282,PTHR31282:SF37				GO:0043565,GO:0006355,GO:0003700	AT3G56400.1	ATWRKY70,WRKY70	WRKY DNA-binding protein 70
orange1.1g030637m.g	28.1001	1.79537	0.00542805	0.0882518	19	8	8	14	41	7	74	74	PF13962	PTHR24177,PTHR24177:SF36					AT4G03500.1		Ankyrin repeat family protein
orange1.1g037958m.g	1188.49	0.428206	0.00544132	0.0882518	978	998	975	958	1122	1428	1487	1623	PF01553	PTHR10983,PTHR10983:SF23		2.3.1.51	K13523	GO:0016746,GO:0008152	AT3G57650.1	LPAT2	lysophosphatidyl acyltransferase 2
orange1.1g013320m.g	1236.73	-0.523947	0.00550481	0.0890146	1665	1833	996	1220	1007	930	1142	1135	PF05634	PTHR10388,PTHR10388:SF5				GO:0003723	AT1G64810.2	APO1	Arabidopsis thaliana protein of unknown function (DUF794)
orange1.1g017909m.g	1426.46	-0.772327	0.00549336	0.0890146	1360	2096	2086	1388	1114	582	1392	1434	PF00069	PTHR24055,PTHR24055:SF196		2.7.11.24	K04371	GO:0006468,GO:0005524,GO:0004672	AT2G18170.1	ATMPK7,MPK7	MAP kinase 7
orange1.1g019460m.g	1563.53	-0.526821	0.00550675	0.0890146	2285	1489	1502	1871	1413	1031	1411	1490	PF07859	PTHR23024,PTHR23024:SF113	KOG1515	3.1.1.1		GO:0016787,GO:0008152	AT2G45600.1		alpha/beta-Hydrolases superfamily protein
orange1.1g046504m.g	51.9995	1.71622	0.00550451	0.0890146	23	19	13	38	53	151	42	60		PTHR35987,PTHR35987:SF2					AT1G10522.1
orange1.1g012846m.g	102.226	-0.584742	0.00551819	0.0891272	142	119	112	104	59	65	95	132	PF00004,PF14363	PTHR23070,PTHR23070:SF24			K08900	GO:0005524	AT3G50930.1	BCS1	cytochrome BC1 synthesis
orange1.1g036730m.g	197.736	-1.20355	0.00553378	0.0893066	349	349	183	204	180	38	138	155		PTHR10992,PTHR10992:SF217					AT5G17780.2		alpha/beta-Hydrolases superfamily protein
orange1.1g043172m.g	987.779	1.12115	0.00555985	0.0896548	676	553	479	696	935	2179	960	1274	PF00400	PTHR18359			K14553	GO:0005515	AT5G14050.1		Transducin/WD40 repeat-like superfamily protein
orange1.1g003558m.g	5707.86	0.687902	0.00558199	0.0899391	4115	4989	4378	3454	7066	3742	10318	9219	PF08030,PF01794,PF08022	PTHR11972,PTHR11972:SF64		1.6.3.1		GO:0055114,GO:0016491	AT5G47910.1	ATRBOHD,RBOHD	respiratory burst oxidase homologue D
orange1.1g004687m.g	1440.79	1.0481	0.0056126	0.0903592	974	853	833	964	1257	3069	1567	1822	PF04003,PF00400	PTHR19853,PTHR19853:SF0			K14556	GO:0005515	AT3G21540.1		transducin family protein / WD-40 repeat family protein
orange1.1g039873m.g	79.8941	1.09346	0.00563345	0.0905486	56	55	31	56	70	160	88	121	PF01535,PF14432,PF13041	PTHR24015,PTHR24015:SF382					AT5G39680.1	EMB2744	Pentatricopeptide repeat (PPR) superfamily protein
orange1.1g047747m.g	1353.31	-0.605097	0.00563305	0.0905486	1585	1871	1435	1446	1069	586	1403	1579	PF07765	PTHR13140,PTHR13140:SF418	KOG0978				AT5G41790.1	CIP1	COP1-interactive protein 1
orange1.1g021462m.g	254.188	0.943272	0.00564777	0.0906858	196	122	178	172	213	457	321	370	PF04751	PTHR36898					AT4G24175.1
orange1.1g032107m.g	3858.29	1.39017	0.00565108	0.0906858	2373	1977	1810	2089	2755	10656	3845	4376	PF00076	PTHR24012				GO:0003676	AT4G13850.1	ATGRP2,GR-RBP2,GRP2	glycine-rich RNA-binding protein 2
orange1.1g038490m.g	41.7016	1.20168	0.0056564	0.0906981	30	24	18	26	24	80	67	69	PF01535,PF13041	PTHR24015					AT1G53330.1		Pentatricopeptide repeat (PPR) superfamily protein
orange1.1g002548m.g	4976.28	0.457745	0.00568075	0.091014	4303	4627	3690	3655	4401	6166	6280	7110	PF05641	PTHR31917,PTHR31917:SF20					AT1G26540.1		Agenet domain-containing protein
orange1.1g004396m.g	2434.74	-0.748315	0.00568524	0.091014	3385	4202	2071	2333	2269	1121	1988	2282	PF12146	PTHR22753,PTHR22753:SF1					AT1G54570.1		Esterase/lipase/thioesterase family protein
orange1.1g016435m.g	776.444	-1.37617	0.00570538	0.0912633	1150	1382	1167	667	500	91	582	739	PF02365	PTHR31989,PTHR31989:SF5				GO:0006355,GO:0003677	AT5G46590.1	anac096,NAC096	NAC domain containing protein 96
orange1.1g043376m.g	324.49	1.18628	0.00571686	0.0913736	163	202	162	235	242	736	411	403	PF01225	PTHR23135,PTHR23135:SF16		6.3.2.37,6.3.2.7		GO:0009058,GO:0005524	AT1G63680.1	ATMURE,MURE,PDE316	acid-amino acid ligases;ligases;ATP binding;ATP binding;ligases
orange1.1g041233m.g	726.087	-0.408003	0.005741	0.0916857	886	967	731	640	670	512	635	795	PF01398	PTHR12947,PTHR12947:SF9		3.4.19.12	K11866	GO:0005515	AT1G10600.1	AMSH2	associated molecule with the SH3 domain of STAM 2
orange1.1g034241m.g	403.358	0.755846	0.00574741	0.0917147	338	371	179	286	355	583	547	615	PF09713	PTHR31871,PTHR31871:SF5		3.4.17.23			AT1G10657.3		Plant protein 1589 of unknown function
orange1.1g020433m.g	1265.09	0.964153	0.00575643	0.0917852	1044	719	796	760	1074	2443	1343	1891		PTHR33929,PTHR33929:SF1					AT1G64080.1
orange1.1g030147m.g	797.757	0.390141	0.0057665	0.0918722	716	765	627	572	748	918	991	1114		PTHR11266,PTHR11266:SF15				GO:0016021	AT4G04470.1	PMP22	Peroxisomal membrane 22 kDa (Mpv17/PMP22) family protein
orange1.1g025114m.g	788.787	-0.239507	0.00577591	0.0919485	844	944	731	793	648	612	868	921	PF01202	PTHR21087,PTHR21087:SF8		2.7.1.71			AT4G39540.3	ATSK2,SK2	shikimate kinase 2
orange1.1g034334m.g	689.377	0.64394	0.00578659	0.0920451	514	580	482	505	671	1035	794	932		PTHR36797					AT5G16950.1
orange1.1g048782m.g	359.117	0.409982	0.00581111	0.0923614	294	333	287	278	376	417	443	459	PF04765	PTHR12956,PTHR12956:SF27					AT2G02910.1		Protein of unknown function (DUF616)
orange1.1g038865m.g	226.055	0.78065	0.00584085	0.0927602	167	173	158	145	219	381	265	291	PF04139	PTHR15237,PTHR15237:SF0	KOG2810	3.1.11.2	K10994	GO:0030896,GO:0000077,GO:0006281,GO:0000075	AT3G05480.1	ATRAD9,RAD9	cell cycle checkpoint control protein family
orange1.1g030612m.g	1099.02	-0.896821	0.00584603	0.0927685	1158	1562	1572	1214	822	319	1019	1186	PF03004	PTHR33499
orange1.1g004470m.g	302.683	0.528002	0.00586607	0.0929852	258	239	218	243	268	390	368	462	PF13041	PTHR24015,PTHR24015:SF380					AT1G05670.2		Pentatricopeptide repeat (PPR-like) superfamily protein
orange1.1g043090m.g	190.192	0.413285	0.00586902	0.0929852	172	201	127	136	203	182	246	285	PF03101	PTHR31669,PTHR31669:SF15				GO:0006355	AT1G52520.1	FRS6	FAR1-related sequence 6
orange1.1g038510m.g	391.671	-0.67495	0.00589228	0.0932796	448	452	580	372	333	182	383	385	PF00931	PTHR23155,PTHR23155:SF554	KOG4658			GO:0043531	AT4G27190.1		NB-ARC domain-containing disease resistance protein
orange1.1g006216m.g	524.67	1.044	0.00592162	0.0936697	412	365	259	300	513	1103	554	626	PF12552	PTHR21726,PTHR21726:SF36					AT1G63670.1		Protein of unknown function (DUF3741)
orange1.1g031511m.g	533.868	-1.34767	0.00596765	0.0943229	714	1022	840	408	464	346	189	173	NA
orange1.1g033634m.g	190.054	-1.40775	0.00599992	0.0947578	435	279	73	303	139	50	109	145	PF01221	PTHR11886,PTHR11886:SF22	KOG3430	3.6.4.2	K10418	GO:0007017,GO:0005875	AT4G27360.1		Dynein light chain type 1 family protein
orange1.1g009867m.g	1740.1	-0.892862	0.00601473	0.0949165	2317	2084	1814	2518	1252	497	1842	1716	PF00501	PTHR24095,PTHR24095:SF171	KOG1176	6.2.1.8		GO:0008152,GO:0003824	AT3G48990.1		AMP-dependent synthetase and ligase family protein
orange1.1g048281m.g	166.29	0.676306	0.00602861	0.0949852	157	138	79	126	155	191	205	317	PF14432,PF01535,PF13041	PTHR24015,PTHR24015:SF690					AT3G14730.1		Pentatricopeptide repeat (PPR) superfamily protein
orange1.1g048758m.g	168.335	-0.796533	0.00602454	0.0949852	277	190	194	170	155	61	145	163	PF00931	PTHR23155,PTHR23155:SF563	KOG4658			GO:0043531	AT3G14470.1		NB-ARC domain-containing disease resistance protein
orange1.1g040645m.g	280.985	2.59841	0.00603434	0.0950003	85	40	58	121	435	6	1056	689	PF03936	PTHR31225,PTHR31225:SF15		4.2.3.47		GO:0016829,GO:0010333,GO:0000287	AT5G23960.1	ATTPS21,TPS21	terpene synthase 21
orange1.1g045558m.g	682.342	2.00406	0.00607285	0.0955312	410	139	240	264	295	2554	480	779	PF02797,PF08392	PTHR31561,PTHR31561:SF25		2.3.1.199,2.3.1.119	K15397	GO:0016747,GO:0016020,GO:0006633	AT2G26640.1	KCS11	3-ketoacyl-CoA synthase 11
orange1.1g023386m.g	1802.54	-0.575874	0.00614925	0.0966319	2217	2368	2191	1593	1410	865	1805	2155	PF01593	PTHR10742,PTHR10742:SF274	KOG0029	1.3.5.6		GO:0055114,GO:0016491	AT3G04870.1	PDE181,SPC1,ZDS	zeta-carotene desaturase
orange1.1g046513m.g	69.367	1.00656	0.00615252	0.0966319	42	59	32	46	56	129	92	100	PF00628	PTHR15856,PTHR15856:SF30	KOG1844			GO:0005515	AT1G66170.1	MMD1	RING/FYVE/PHD zinc finger superfamily protein
orange1.1g042781m.g	182.556	-1.40576	0.00616021	0.0966766	262	344	290	137	167	27	91	141	NA
orange1.1g046194m.g	30.155	1.10215	0.0061814	0.0969328	22	17	20	15	22	53	37	59	PF14432,PF12854,PF01535,PF13041	PTHR24015,PTHR24015:SF377					AT5G09950.1		Tetratricopeptide repeat (TPR)-like superfamily protein
orange1.1g040721m.g	239.722	-0.557675	0.00619219	0.0970255	226	357	290	231	205	164	202	239		PTHR31264					AT1G64295.1		F-box associated ubiquitination effector family protein
orange1.1g016553m.g	1004.55	0.646702	0.00620269	0.0971137	828	957	583	688	1243	689	1756	1574	PF00643	PTHR31717,PTHR31717:SF16				GO:0008270,GO:0005622	AT2G47890.1		B-box type zinc finger protein with CCT domain
orange1.1g041302m.g	1752.52	0.160951	0.00623189	0.0974943	1703	1688	1481	1533	1765	1598	2094	2301	PF12738,PF03031	PTHR23081	KOG0323	3.1.3.16	K18999		AT5G58003.1	CPL4	C-terminal domain phosphatase-like 4
orange1.1g034494m.g	22.9113	-1.57406	0.00624304	0.0975921	23	48	43	19	15	2	17	16	PF09713	PTHR31871,PTHR31871:SF3		3.4.17.23			AT5G02580.1		Plant protein 1589 of unknown function
orange1.1g011444m.g	76.7261	1.30534	0.00625241	0.0976621	36	64	40	32	202	73	75	89	PF03936	PTHR31739,PTHR31739:SF7		4.2.3.46	K17982	GO:0016829,GO:0010333,GO:0000287	AT1G61120.1	GES,TPS04,TPS4	terpene synthase 04
orange1.1g010609m.g	925.2	-0.407391	0.00626276	0.0977472	1203	1167	846	895	840	579	998	933	PF02458	PTHR31625,PTHR31625:SF5		2.3.1.115		GO:0016747	AT3G29635.1		HXXXD-type acyl-transferase family protein
orange1.1g000988m.g	537.09	0.578019	0.00631095	0.0983452	409	438	475	341	679	394	751	928		PTHR32387,PTHR32387:SF3			K17592		AT3G48770.1		DNA binding;ATP binding
orange1.1g047254m.g	737.969	-0.242922	0.00630837	0.0983452	790	860	714	733	680	575	730	846	PF05699,PF02892,PF04937	PTHR32166,PTHR32166:SF18				GO:0046983,GO:0003677	AT3G17450.1		hAT dimerisation domain-containing protein
orange1.1g020679m.g	21.404	-0.96961	0.006344	0.0987492	38	31	17	25	15	12	14	20	PF00248	PTHR11732,PTHR11732:SF239	KOG1577	1.1.1.247			AT1G59960.1		NAD(P)-linked oxidoreductase superfamily protein
orange1.1g041678m.g	528.543	1.2619	0.00634678	0.0987492	316	283	239	362	363	1299	587	698	PF02875,PF08245	PTHR23135,PTHR23135:SF16		6.3.2.37,6.3.2.7		GO:0016874,GO:0009058,GO:0005524	AT1G63680.1	ATMURE,MURE,PDE316	acid-amino acid ligases;ligases;ATP binding;ATP binding;ligases
orange1.1g028699m.g	1324.78	-0.6628	0.00635675	0.0988272	1523	1716	1902	1127	1120	626	1296	1324	PF04852	PTHR31165,PTHR31165:SF13					AT5G28490.1	LSH1	Protein of unknown function (DUF640)
orange1.1g048659m.g	286.773	-0.476428	0.00636689	0.0989076	362	390	293	256	241	160	282	340	PF09811	PTHR28532	KOG4595				AT2G20830.2		transferases;folic acid binding
orange1.1g045418m.g	59.4555	-0.813308	0.00637483	0.0989539	104	70	57	65	54	24	46	59		PTHR35692,PTHR35692:SF1
orange1.1g034409m.g	401.682	0.438053	0.00638171	0.0989835	353	329	286	350	420	478	479	534		PTHR36896,PTHR36896:SF1
orange1.1g001134m.g	2178.19	-0.211504	0.0064102	0.0989959	2291	2524	2087	2152	1891	1606	2470	2557	PF01753,PF00443	PTHR24006,PTHR24006:SF503		3.4.19.12		GO:0036459,GO:0016579	AT4G24560.1	UBP16	ubiquitin-specific protease 16
orange1.1g005226m.g	274.406	-0.719402	0.00641231	0.0989959	307	386	344	282	186	259	184	211	PF00560,PF08263,PF13855,PF00069	PTHR27008,PTHR27008:SF9	KOG1187	2.7.11.1		GO:0005515,GO:0006468,GO:0005524,GO:0004672	AT1G67510.1		Leucine-rich repeat protein kinase family protein
orange1.1g025086m.g	1500.77	0.59292	0.00639582	0.0989959	1246	991	912	1461	1623	1273	2279	2547		PTHR33172,PTHR33172:SF6					AT5G21940.1
orange1.1g040032m.g	991.342	2.38366	0.00639909	0.0989959	279	368	209	379	1264	31	2724	3703	PF02535	PTHR11040,PTHR11040:SF35				GO:0055085,GO:0046873,GO:0030001,GO:0016020	AT1G05300.1	ZIP5	zinc transporter 5 precursor
orange1.1g041360m.g	77.0465	-1.22952	0.00640847	0.0989959	89	153	137	41	61	27	47	59	PF00931	PTHR23155,PTHR23155:SF554				GO:0043531	AT4G27190.1		NB-ARC domain-containing disease resistance protein
orange1.1g048416m.g	723.829	-0.454572	0.00639798	0.0989959	815	1012	681	746	705	477	671	692	PF04884	PTHR12770,PTHR12770:SF20	KOG4249				AT5G49820.1	EMB1879,RUS6	Protein of unknown function, DUF647
orange1.1g014204m.g	405.751	1.80959	0.00642845	0.0991459	335	148	96	133	198	1324	395	513	PF00847	PTHR32467,PTHR32467:SF5			K09285	GO:0006355,GO:0003700,GO:0007275	AT1G72570.1		Integrase-type DNA-binding superfamily protein
orange1.1g046394m.g	104.153	0.644042	0.00643197	0.0991459	86	90	70	69	106	149	117	150	PF08149	PTHR14085,PTHR14085:SF3	KOG1272				AT3G10530.1		Transducin/WD40 repeat-like superfamily protein
orange1.1g010460m.g	57652.1	-1.05842	0.00644525	0.0992319	64232	84448	94419	56687	46142	46457	23338	31869	PF01658,PF07994	PTHR11510,PTHR11510:SF6		5.5.1.4		GO:0008654,GO:0006021,GO:0004512	AT2G22240.1	ATIPS2,ATMIPS2,MIPS2	myo-inositol-1-phosphate synthase 2
orange1.1g023946m.g	998.196	0.233483	0.00644751	0.0992319	917	944	882	805	1048	943	1183	1341	PF00300	PTHR16469	KOG3734				AT3G60450.1		Phosphoglycerate mutase family protein
orange1.1g032343m.g	1194.97	0.33159	0.0064724	0.0995382	1145	1171	795	1005	1321	1171	1448	1622	PF04614				K13337	GO:0005777	AT3G03490.1	AtPEX19-1,PEX19-1	peroxin 19-1
orange1.1g033617m.g	125.795	0.619531	0.006489	0.0997165	126	98	76	86	116	168	163	186	NA
orange1.1g007133m.g	1978.85	0.635446	0.00652483	0.100036	1384	1681	1446	1474	1923	2945	2310	2654	PF16656,PF14008,PF00149	PTHR22953,PTHR22953:SF24	KOG1378	3.1.4.1		GO:0016787	AT5G50400.1	ATPAP27,PAP27	purple acid phosphatase 27
orange1.1g030357m.g	41.1169	1.31102	0.00652166	0.100036	18	15	16	41	29	53	83	87		PTHR33172,PTHR33172:SF2					AT5G56550.1	ATOXS3,OXS3	oxidative stress 3
orange1.1g039045m.g	2947.93	0.288372	0.00651875	0.100036	2536	2985	2317	2448	3209	2663	3985	3726	PF00132,PF06426	PTHR23416,PTHR23416:SF2	KOG4750	2.3.1.30	K00640	GO:0009001,GO:0006535,GO:0005737	AT5G56760.1	ATSERAT1;1,SAT-52,SAT5,SERAT1;1	serine acetyltransferase 1;1
orange1.1g048740m.g	201.805	-1.38303	0.00654245	0.100229	242	406	300	187	189	28	117	141		PTHR33595,PTHR33595:SF3					AT3G27250.1
orange1.1g033062m.g	1397.11	-0.842803	0.00657199	0.100507	2174	1437	1805	1516	961	1281	944	813	PF13833	PTHR10891,PTHR10891:SF624	KOG0028				AT2G46600.1		Calcium-binding EF-hand family protein
orange1.1g034427m.g	195.177	2.23607	0.00657573	0.100507	131	27	40	69	63	765	147	238	PF00249	PTHR24078,PTHR24078:SF177					AT1G75250.2	ATRL6,RL6,RSM3	RAD-like 6
orange1.1g045846m.g	3150.39	-0.372285	0.00657019	0.100507	4246	3134	3042	3352	2654	2491	2840	3484	PF00291	PTHR10314,PTHR10314:SF21		4.2.1.122,4.2.1.20	K06001	GO:0030170,GO:0004834,GO:0000162	AT5G38530.1	TSBtype2	tryptophan synthase beta type 2
orange1.1g047218m.g	35.3375	-1.16667	0.00659143	0.10067	38	67	50	35	31	9	18	35		PTHR10775,PTHR10775:SF96
orange1.1g012508m.g	5055.05	-0.798224	0.00661894	0.100704	6811	8207	5568	4494	4687	1830	4596	4587	PF03222	PTHR22950,PTHR22950:SF237	KOG1305		K14207	GO:0003333	AT3G30390.2		Transmembrane amino acid transporter family protein
orange1.1g013533m.g	739.098	-0.235542	0.00661689	0.100704	829	839	754	676	607	569	811	877		PTHR13890,PTHR13890:SF5	KOG2662				AT1G80900.1	ATMGT1,MGT1,MRS2-10	magnesium transporter 1
orange1.1g021607m.g	3485.97	1.41056	0.00660854	0.100704	1465	1783	2463	1573	5909	1019	8555	6777	PF00191	PTHR10502,PTHR10502:SF104				GO:0005544,GO:0005509	AT2G38750.1	ANNAT4	annexin 4
orange1.1g033989m.g	523.738	-0.399576	0.00661558	0.100704	668	684	514	457	447	333	563	568							AT1G08125.3		S-adenosyl-L-methionine-dependent methyltransferases superfamily protein
orange1.1g038665m.g	406.957	0.698695	0.00661028	0.100704	334	345	266	261	333	626	551	560	PF01985	PTHR31846,PTHR31846:SF14				GO:0003723	AT2G21350.1		RNA-binding CRS1 / YhbY (CRM) domain protein
orange1.1g048035m.g	33803.9	0.687448	0.00662478	0.100716	29130	27443	22062	22074	49969	20845	50751	56972	NA
orange1.1g039733m.g	4602.61	0.791499	0.00667145	0.101348	3068	4180	2883	2963	4941	2789	8476	9429		PTHR26402,PTHR26402:SF543					AT5G02810.1	APRR7,PRR7	pseudo-response regulator 7
orange1.1g022161m.g	1831.99	0.320276	0.00671973	0.102004	1729	1830	1313	1464	1752	1955	2297	2495	PF00574	PTHR10381,PTHR10381:SF12		3.4.21.92			AT1G02560.1	CLPP5,NCLPP1,NCLPP5	nuclear encoded CLP protease 5
orange1.1g037373m.g	45.6674	1.58631	0.00674313	0.102203	35	9	21	23	21	92	64	111	PF13962	PTHR24177,PTHR24177:SF36					AT4G03500.1		Ankyrin repeat family protein
orange1.1g043622m.g	67.515	1.30833	0.006741	0.102203	63	15	33	39	69	132	97	90	PF00067	PTHR24298,PTHR24298:SF87		1.14.13.89		GO:0055114,GO:0020037,GO:0016705,GO:0005506	AT4G37320.1	CYP81D5	cytochrome P450, family 81, subfamily D, polypeptide 5
orange1.1g002782m.g	1422.25	0.622502	0.0067628	0.10226	1280	1144	933	995	1411	2108	1671	1839	PF08625,PF00400	PTHR19854,PTHR19854:SF15				GO:0032040,GO:0006364,GO:0005515	AT5G16750.1	TOZ	Transducin family protein / WD-40 repeat family protein
orange1.1g019684m.g	4131.26	-0.630411	0.00678807	0.10226	5459	6449	3868	3866	3825	1997	4053	3823	PF08241	PTHR10108,PTHR10108:SF920	KOG1540	2.1.1.295	K12502	GO:0008168,GO:0008152	AT3G63410.1	APG1,E37,IEP37,VTE3	S-adenosyl-L-methionine-dependent methyltransferases superfamily protein
orange1.1g019727m.g	961.633	-0.443599	0.00677829	0.10226	1191	1179	931	1004	823	512	1045	1103	PF03765	PTHR10174,PTHR10174:SF128	KOG1470				AT1G22180.2		Sec14p-like phosphatidylinositol transfer family protein
orange1.1g022998m.g	502.106	-0.526224	0.0067864	0.10226	639	679	420	572	368	272	563	562	PF00300	PTHR23029,PTHR23029:SF17		3.1.3.63			AT5G22620.2		phosphoglycerate/bisphosphoglycerate mutase family protein
orange1.1g031376m.g	2302.09	2.01741	0.00679306	0.10226	1258	954	616	748	2613	209	5454	8922		PTHR33738,PTHR33738:SF3					AT5G02020.1
orange1.1g033220m.g	138.512	-0.818608	0.00678725	0.10226	203	204	137	147	109	43	128	155	NA
orange1.1g037432m.g	30.9044	1.92566	0.00675876	0.10226	20	9	9	12	25	105	20	35	PF00462	PTHR10168,PTHR10168:SF86	KOG1752	1.8.1.9	K03676	GO:0045454,GO:0015035,GO:0009055	AT5G14070.1	ROXY2	Thioredoxin superfamily protein
orange1.1g040425m.g	34.5001	-0.79341	0.00675771	0.10226	49	45	44	32	25	20	21	41	PF07855	PTHR13292,PTHR13292:SF0					AT5G66930.1
orange1.1g046430m.g	678.602	-0.695535	0.0067849	0.10226	718	1010	680	843	649	310	492	745	PF07795	PTHR33431,PTHR33431:SF1					AT5G22930.1		Protein of unknown function (DUF1635)
orange1.1g011491m.g	1315.85	0.820252	0.00680609	0.102379	1106	949	734	909	1086	2284	1519	1958	PF01842,PF10369	PTHR30239,PTHR30239:SF6	KOG2663	2.2.1.6		GO:0016597,GO:0008152	AT5G16290.2	VAT1	VALINE-TOLERANT 1
orange1.1g010159m.g	1106.88	-1.29307	0.00681925	0.102433	1508	1800	1585	1201	958	148	683	987	PF01554	PTHR11206,PTHR11206:SF128	KOG1347			GO:0055085,GO:0016020,GO:0015297,GO:0015238,GO:0006855	AT1G51340.2		MATE efflux family protein
orange1.1g018868m.g	5149.62	0.504767	0.00681999	0.102433	4725	4949	3291	3642	4960	6611	6242	7158	PF05553,PF14364	PTHR33098,PTHR33098:SF1					AT2G26110.1		Protein of unknown function (DUF761)
orange1.1g012886m.g	37.6483	-1.16343	0.00687056	0.103115	30	71	63	36	28	25	22	19	NA
orange1.1g003989m.g	1142.76	0.222968	0.00688934	0.103242	1163	1034	932	959	1090	1046	1416	1644		PTHR11208,PTHR11208:SF52	KOG0119		K13095		AT3G32940.1		RNA-binding KH domain-containing protein
orange1.1g024362m.g	174.161	-1.15601	0.00688754	0.103242	192	230	250	250	152	31	128	154		PTHR23070,PTHR23070:SF24			K08900		AT3G50930.1	BCS1	cytochrome BC1 synthesis
orange1.1g000643m.g	5017.29	-0.742095	0.00690375	0.103379	5784	6454	7087	4883	5014	2140	3802	4876		PTHR18937,PTHR18937:SF225	KOG0933,KOG0962				AT2G32240.1
orange1.1g004181m.g	2747.84	-0.539357	0.00691087	0.103379	3741	3818	2438	2724	2052	1418	3062	3096	PF00571,PF00654	PTHR11689,PTHR11689:SF14	KOG0475			GO:0055085,GO:0016020,GO:0006821,GO:0005247	AT4G35440.2	ATCLC-E,CLC-E,CLCE	chloride channel E
orange1.1g012088m.g	4253.09	0.667763	0.00691406	0.103379	3371	3444	2730	3189	3735	6578	5013	6048		PTHR31346,PTHR31346:SF4					AT3G15000.1		cobalt ion binding
orange1.1g033800m.g	46.2013	-1.15121	0.00692777	0.103506	112	64	38	38	23	33	36	26	PF06203	PTHR31717				GO:0005515	AT3G07650.1	COL9	CONSTANS-like 9
orange1.1g038106m.g	41.1797	3.06837	0.00694386	0.103669	8	10	6	10	169	0	29	113	PF00560,PF13855	PTHR27000,PTHR27000:SF31		2.7.11.1		GO:0005515	AT4G36180.1		Leucine-rich receptor-like protein kinase family protein
orange1.1g046861m.g	1778.73	-0.585978	0.00695256	0.103721	2734	2289	1440	1890	1588	929	1638	1874	PF10358	PTHR33414,PTHR33414:SF2					AT1G42550.1	PMI1	plastid movement impaired1
orange1.1g047025m.g	481.605	0.465832	0.00695862	0.103734	367	460	376	363	623	371	649	721	PF00226	PTHR24078,PTHR24078:SF188					AT4G28480.1		DNAJ heat shock family protein
orange1.1g048228m.g	1519.97	-0.498054	0.0069745	0.103893	2054	2101	1454	1346	1253	832	1498	1804	PF13857	PTHR24198,PTHR24198:SF77	KOG4412				AT3G01750.1		Ankyrin repeat family protein
orange1.1g014725m.g	103.177	1.32581	0.00703042	0.104648	78	24	39	85	70	129	222	216	PF07714	PTHR27005,PTHR27005:SF7	KOG1187	2.7.11.1		GO:0006468,GO:0004672	AT1G16130.1	WAKL2	wall associated kinase-like 2
orange1.1g004410m.g	1335.62	-0.354075	0.0070467	0.104661	1476	1583	1296	1448	1148	804	1439	1606	PF00400	PTHR14221,PTHR14221:SF5	KOG0315			GO:0005515	AT5G42010.1		Transducin/WD40 repeat-like superfamily protein
orange1.1g005174m.g	198.895	0.909618	0.0070471	0.104661	168	124	96	148	178	357	269	245	PF13041,PF01535	PTHR24015,PTHR24015:SF517					AT1G71490.1		Tetratricopeptide repeat (TPR)-like superfamily protein
orange1.1g009624m.g	1611.32	0.521928	0.00703717	0.104661	1456	1381	996	1307	1364	1982	2024	2596		PTHR35720					AT2G34640.1	HMR,PTAC12	plastid transcriptionally active 12
orange1.1g046623m.g	80.7651	-1.62659	0.00705431	0.104691	184	170	51	81	74	10	44	37	PF10294	PTHR14614					AT1G73320.1		S-adenosyl-L-methionine-dependent methyltransferases superfamily protein
orange1.1g014975m.g	281.855	-1.17775	0.00711434	0.105425	284	575	412	248	294	102	122	192	PF03763	PTHR31471,PTHR31471:SF8					AT5G61280.1		Remorin family protein
orange1.1g015590m.g	182.905	0.571311	0.00711378	0.105425	143	146	117	162	171	240	226	270	PF01535,PF13041	PTHR24015,PTHR24015:SF740					AT3G14580.1		Pentatricopeptide repeat (PPR) superfamily protein
orange1.1g020152m.g	182.745	1.16515	0.00713785	0.105537	94	150	42	153	325	145	247	354	PF14226,PF03171	PTHR10209,PTHR10209:SF91	KOG0143	1.14.11.13	K04125	GO:0055114,GO:0016491	AT1G78440.1	ATGA2OX1,GA2OX1	Arabidopsis thaliana gibberellin 2-oxidase 1
orange1.1g037587m.g	10.4971	2.25599	0.00713466	0.105537	6	1	3	4	3	27	25	16	PF00155	PTHR11751,PTHR11751:SF431		4.4.1.14	K01762	GO:0030170,GO:0009058	AT4G37770.1	ACS8	1-amino-cyclopropane-1-carboxylate synthase 8
orange1.1g038251m.g	369.345	0.586925	0.00713247	0.105537	292	339	267	247	397	514	399	504	PF05340	PTHR31659,PTHR31659:SF0					AT2G38070.1		Protein of unknown function (DUF740)
orange1.1g013011m.g	11638.5	-0.337054	0.00715102	0.105654	13313	13861	10857	12346	10325	7319	13238	12674		PTHR11177,PTHR11177:SF167	KOG1530				AT4G01050.1	TROL	thylakoid rhodanese-like
orange1.1g023059m.g	1685.63	0.475873	0.00717391	0.105913	1569	1450	1117	1340	1711	2146	1976	2243	PF01145	PTHR23222			K17081	GO:0016020	AT1G03860.3	ATPHB2,PHB2	prohibitin 2
orange1.1g002976m.g	924.322	0.759089	0.00718115	0.10594	749	685	536	692	887	1550	1048	1217	PF13691,PF12706	PTHR12553,PTHR12553:SF49		3.1.26.11	K00784	GO:0008033	AT3G16260.1	TRZ4	tRNAse Z4
orange1.1g021920m.g	3770.8	1.69985	0.00719166	0.10594	1836	1563	1552	1892	2736	12790	2250	3866	PF07859	PTHR23024,PTHR23024:SF228	KOG1515	3.1.1.1		GO:0016787,GO:0008152	AT3G48700.1	ATCXE13,CXE13	carboxyesterase 13
orange1.1g034422m.g	200.01	0.410084	0.007187	0.10594	160	179	145	180	187	206	257	313		PTHR21499,PTHR21499:SF33		1.1.1.3			AT5G21060.1		Glyceraldehyde-3-phosphate dehydrogenase-like family protein
orange1.1g006751m.g	2198.19	-0.197042	0.00721026	0.106136	2391	2502	2075	2131	2025	1705	2416	2439		PTHR35294,PTHR35294:SF2					AT2G26920.1		Ubiquitin-associated/translation elongation factor EF1B protein
orange1.1g045292m.g	309.802	2.1077	0.00724053	0.106503	179	48	110	113	121	1220	213	321	PF00046,PF01852	PTHR24326,PTHR24326:SF216	KOG0483		K09338	GO:0003677,GO:0008289	AT4G04890.1	PDF2	protodermal factor 2
orange1.1g040142m.g	3058.16	0.405122	0.00726226	0.106743	2567	2868	2166	2594	2991	3629	3694	4127	PF00458,PF03129	PTHR10745,PTHR10745:SF6		6.1.1.14	K01880	GO:0006418,GO:0005524,GO:0004812	AT1G29880.1		glycyl-tRNA synthetase / glycine--tRNA ligase
orange1.1g035230m.g	38.4214	-0.704183	0.00727951	0.106918	56	41	43	45	23	21	37	44	NA
orange1.1g040492m.g	1988.7	-0.548556	0.00728721	0.106952	2270	2899	1993	2026	1786	960	1970	2172	PF05627	PTHR33159					AT2G04410.1		RPM1-interacting protein 4 (RIN4) family protein
orange1.1g040342m.g	34.7229	2.04467	0.00729925	0.10705	28	12	6	8	49	6	106	92		PTHR27005,PTHR27005:SF38		2.7.11.1			AT3G57750.2		Protein kinase superfamily protein
orange1.1g006963m.g	1283.15	-0.685361	0.00735238	0.107671	2166	1846	1138	1074	1168	684	1095	1182							AT1G67840.2	CSK	chloroplast sensor kinase
orange1.1g039451m.g	15.9863	2.26994	0.00734882	0.107671	5	5	7	4	7	60	9	25	PF00141	PTHR31517,PTHR31517:SF13		1.11.1.7	K00430	GO:0055114,GO:0020037,GO:0006979,GO:0004601	AT1G24110.1		Peroxidase superfamily protein
orange1.1g002661m.g	808.233	0.568546	0.00739476	0.107945	673	567	662	605	728	1088	970	1215	PF16488,PF08699,PF16486,PF02170,PF02171	PTHR22891,PTHR22891:SF35			K11593	GO:0005515,GO:0003676	AT2G32940.1	AGO6	Argonaute family protein
orange1.1g023353m.g	788.995	-0.864323	0.0074021	0.107945	819	975	1307	799	799	341	557	633	PF14378	PTHR34674					AT3G15820.1	ROD1	phosphatidic acid phosphatase-related / PAP2-related
orange1.1g037798m.g	39.2071	2.91364	0.00741444	0.107945	14	1	13	7	14	186	9	43	PF00010,PF14215	PTHR11514,PTHR11514:SF28				GO:0046983	AT4G09820.1	BHLH42,TT8	basic helix-loop-helix (bHLH) DNA-binding superfamily protein
orange1.1g040433m.g	1159.02	-0.576713	0.00741353	0.107945	1176	1370	1690	1091	904	899	1017	1030	PF14416	PTHR32285,PTHR32285:SF22					AT5G06700.1	TBR	Plant protein of unknown function (DUF828)
orange1.1g041846m.g	42.2644	-1.31325	0.00739425	0.107945	67	61	69	37	33	5	34	33	PF02519	PTHR31374,PTHR31374:SF46				GO:0009733	AT3G12955.1		SAUR-like auxin-responsive protein family
orange1.1g043012m.g	104.945	0.811288	0.00739335	0.107945	101	68	69	59	86	88	188	223	PF08148			3.6.4.13			AT1G70070.1	EMB25,ISE2,PDE317	DEAD/DEAH box helicase, putative
orange1.1g046996m.g	29.5128	2.07128	0.00737983	0.107945	19	5	4	16	14	92	49	31	PF02365	PTHR31719,PTHR31719:SF24				GO:0006355,GO:0003677	AT2G02450.2	anac034,ANAC035,LOV1,NAC035	NAC domain containing protein 35
orange1.1g048618m.g	64.4201	0.716787	0.00741422	0.107945	69	34	48	38	69	70	91	108	PF13855	PTHR27000,PTHR27000:SF196	KOG4579	2.7.11.1		GO:0005515	AT4G08850.1		Leucine-rich repeat receptor-like protein kinase family protein
orange1.1g021570m.g	4337.57	0.500983	0.00742023	0.107951	4136	3734	2639	3468	3832	5320	5993	6033	PF00291	PTHR10314,PTHR10314:SF110		2.5.1.47	K01738		AT2G43750.2	ACS1,ATCS-B,CPACS1,OASB	O-acetylserine (thiol) lyase B
orange1.1g005475m.g	1480.85	0.714851	0.0074597	0.108209	1272	1173	775	1142	1615	2292	1637	1912	PF04410	PTHR31633			K14763	GO:0042254,GO:0001522	AT1G03530.1	ATNAF1,NAF1	nuclear assembly factor 1
orange1.1g015341m.g	839.548	-1.05114	0.00745837	0.108209	1452	1293	711	986	703	189	624	853	PF04389	PTHR32494,PTHR32494:SF7		3.5.3.9			AT4G20070.1	AAH,ATAAH	allantoate amidohydrolase
orange1.1g037266m.g	145.133	-1.59935	0.00745708	0.108209	113	236	241	242	153	20	54	69							AT1G21310.1	ATEXT3,EXT3,RSH	extensin 3
orange1.1g039568m.g	162.209	0.637308	0.00745699	0.108209	163	112	98	120	152	209	252	206		PTHR11062,PTHR11062:SF46					AT2G28110.1	FRA8,IRX7	Exostosin family protein
orange1.1g008097m.g	90.7107	0.718276	0.00746548	0.108214	65	57	61	80	91	132	116	124	PF01535,PF13041	PTHR24015,PTHR24015:SF753					AT2G17525.1		Pentatricopeptide repeat (PPR) superfamily protein
orange1.1g005657m.g	554.422	0.320597	0.00749554	0.108492	454	501	458	490	594	473	765	768	PF00098,PF00076		KOG0114			GO:0008270,GO:0003676	AT2G37340.1	ATRSZ33,RSZ33	arginine/serine-rich zinc knuckle-containing protein 33
orange1.1g014206m.g	1215.42	1.9571	0.00749533	0.108492	336	341	753	450	3246	150	2949	1944	PF01397,PF03936	PTHR31225,PTHR31225:SF16		4.2.3.106		GO:0016829,GO:0010333,GO:0008152,GO:0000287	AT3G25810.1		Terpenoid cyclases/Protein prenyltransferases superfamily protein
orange1.1g044628m.g	46.7782	0.983029	0.00750417	0.108538	44	32	17	30	36	71	65	89	PF13041,PF01535	PTHR24015,PTHR24015:SF834					AT2G46050.1		Pentatricopeptide repeat (PPR-like) superfamily protein
orange1.1g013930m.g	413.927	0.858178	0.00753593	0.108919	304	246	177	408	380	383	675	877	PF01490	PTHR22950,PTHR22950:SF280	KOG1303		K15015		AT3G28960.1		Transmembrane amino acid transporter family protein
orange1.1g036739m.g	3325.49	0.727567	0.0075479	0.108935	2277	2540	2452	2383	3001	5449	3858	4557	PF07714	PTHR24056,PTHR24056:SF230	KOG0594	2.7.11.22,2.7.11.23	K02206	GO:0006468,GO:0004672	AT3G48750.1	CDC2,CDC2A,CDC2AAT,CDK2,CDKA1,CDKA;1	cell division control 2
orange1.1g038333m.g	752.676	-1.47473	0.00754797	0.108935	1127	1282	998	896	556	58	587	536	PF11976,PF00240	PTHR10666	KOG0005,KOG0001		K08770	GO:0005515	AT5G20620.1	UBQ4	ubiquitin 4
orange1.1g024948m.g	218.342	-0.558107	0.00757732	0.109279	296	293	202	224	182	104	211	261	PF06454	PTHR31142,PTHR31142:SF4					AT3G59090.2
orange1.1g018825m.g	542.451	-0.455613	0.00759108	0.109398	515	655	620	623	475	422	463	537	PF00319	PTHR11945,PTHR11945:SF169	KOG0014			GO:0046983,GO:0003677	AT2G03060.2	AGL30	AGAMOUS-like 30
orange1.1g027640m.g	168.655	-1.07924	0.00759948	0.10944	224	295	242	130	148	113	59	116	PF14380	PTHR33355,PTHR33355:SF2					AT1G10380.1		Putative membrane lipoprotein
orange1.1g024860m.g	13.5466	2.28984	0.00764069	0.109878	6	4	2	6	17	2	23	63	PF00249	PTHR10641,PTHR10641:SF541	KOG0048		K09422		AT3G23250.1	ATMYB15,ATY19,MYB15	myb domain protein 15
orange1.1g041185m.g	1882.43	-0.835629	0.00764091	0.109878	3523	2459	1224	2278	1608	867	1569	1658	PF10520	PTHR24067,PTHR24067:SF41	KOG3011		K10704		AT4G27030.1	FAD4,FADA	fatty acid desaturase A
orange1.1g044979m.g	6.33316	3.50301	0.00764892	0.109914	0	2	0	2	6	1	34	12	PF08744	PTHR33388,PTHR33388:SF1					AT4G27330.1	NZZ,SPL	sporocyteless (SPL)
orange1.1g014913m.g	64.3405	1.98762	0.00768205	0.110283	32	7	10	50	112	20	160	164	PF04564	PTHR22849,PTHR22849:SF38		6.3.2.19		GO:0016567,GO:0004842	AT3G52450.1	PUB22	plant U-box 22
orange1.1g027074m.g	2370.67	-1.74987	0.00768564	0.110283	3311	4556	3099	3232	1402	85	1610	1721	PF02365	PTHR31989,PTHR31989:SF12				GO:0006355,GO:0003677	AT4G36160.1	ANAC076,NAC076,VND2	NAC domain containing protein 76
orange1.1g019324m.g	2451.03	0.177929	0.00770457	0.110475	2420	2470	1984	2051	2389	2307	2899	3324		PTHR12843,PTHR12843:SF5				GO:0008168	AT1G66680.1	AR401	S-adenosyl-L-methionine-dependent methyltransferases superfamily protein
orange1.1g012750m.g	758.641	1.19903	0.00773462	0.110752	526	329	337	581	519	737	2324	996	PF02812,PF00208	PTHR11606,PTHR11606:SF12		1.4.1.3		GO:0055114,GO:0016491,GO:0006520	AT5G07440.2	GDH2	glutamate dehydrogenase 2
orange1.1g034223m.g	22.4957	1.96948	0.00774059	0.110752	6	8	12	9	37	3	52	70	PF05498						AT4G15800.1	RALFL33	ralf-like 33
orange1.1g038542m.g	54.7819	1.13928	0.00773925	0.110752	28	33	37	33	42	117	71	72	PF01535,PF14432,PF13041	PTHR24015,PTHR24015:SF239					AT4G21065.1		Tetratricopeptide repeat (TPR)-like superfamily protein
orange1.1g013010m.g	31.2286	1.02519	0.00774839	0.110784	27	20	14	19	24	52	54	43	PF13041	PTHR24015,PTHR24015:SF320					AT1G77405.1		Pentatricopeptide repeat (PPR) superfamily protein
orange1.1g021756m.g	2186.66	-0.809106	0.00775441	0.110791	2287	3516	3069	1907	1717	1821	1356	1514	PF00249	PTHR24078,PTHR24078:SF261	KOG0724				AT2G38090.1		Duplicated homeodomain-like superfamily protein
orange1.1g005717m.g	274.565	2.16389	0.00778756	0.111185	184	54	69	85	102	1102	139	332	PF00497,PF01094,PF00060	PTHR18966,PTHR18966:SF204	KOG1052		K05387	GO:0016020,GO:0004970	AT2G29110.1	ATGLR2.8,GLR2.8	glutamate receptor 2.8
orange1.1g003008m.g	1427.63	0.446443	0.0077955	0.111218	1129	1262	1094	1182	1336	1771	1811	1899	PF05804	PTHR23315,PTHR23315:SF90	KOG4224				AT1G23180.1		ARM repeat superfamily protein
orange1.1g046493m.g	211.688	-0.341453	0.00780188	0.11123	230	268	221	199	168	152	226	243	PF01453,PF00069	PTHR27002,PTHR27002:SF31		2.7.11.1		GO:0006468,GO:0005524,GO:0004672	AT4G32300.1	SD2-5	S-domain-2 5
orange1.1g014098m.g	116.91	2.25995	0.00781928	0.111319	38	20	52	43	61	497	42	106	PF12327,PF00091	PTHR30314,PTHR30314:SF13		3.6.5.6	K03531	GO:0003924	AT2G36250.1	ATFTSZ2-1,FTSZ2-1	Tubulin/FtsZ family protein
orange1.1g014794m.g	458.454	0.70121	0.0078146	0.111319	298	349	314	383	652	300	776	694	PF13639	PTHR14155			K10664	GO:0008270,GO:0005515	AT3G05200.1	ATL6	RING/U-box superfamily protein
orange1.1g014084m.g	113.174	-1.03377	0.00783407	0.11145	161	181	184	65	97	67	67	72	PF14416,PF13839	PTHR32285,PTHR32285:SF7					AT5G01360.1	TBL3	Plant protein of unknown function (DUF828)
orange1.1g009146m.g	2234.84	-0.956963	0.00786971	0.111495	2696	3683	2994	2082	2092	619	1562	2236	PF12738	PTHR13561,PTHR13561:SF29					AT3G43930.1		BRCT domain-containing DNA repair protein
orange1.1g011012m.g	74.2095	-1.80875	0.00787167	0.111495	108	170	108	66	64	3	40	32	PF03514	PTHR31636,PTHR31636:SF25					AT4G08250.1		GRAS family transcription factor
orange1.1g013795m.g	1233.87	0.686977	0.00787644	0.111495	1060	973	791	848	1296	1952	1399	1501	PF02207	PTHR13513	KOG2752		K11979	GO:0008270	AT4G23860.2		PHD finger protein-related
orange1.1g018357m.g	227.012	0.902696	0.00785059	0.111495	239	149	134	98	185	349	280	420	PF00170,PF14144	PTHR22952,PTHR22952:SF209			K14431	GO:0043565,GO:0006355,GO:0003700,GO:0006351	AT1G68640.1	PAN	bZIP transcription factor family protein
orange1.1g029689m.g	3332.79	-0.396571	0.00786105	0.111495	3824	3577	3376	3842	2709	2923	2861	3404		PTHR34539,PTHR34539:SF1					AT1G13360.1
orange1.1g040419m.g	183.219	-1.46922	0.00787291	0.111495	239	383	254	175	117	15	142	156	PF02365	PTHR31989,PTHR31989:SF5				GO:0006355,GO:0003677	AT1G02230.1	ANAC004,NAC004	NAC domain containing protein 4
orange1.1g044970m.g	160.295	1.32177	0.00784701	0.111495	71	127	88	70	250	51	327	388	PF13947	PTHR27005,PTHR27005:SF7				GO:0030247	AT1G79680.1	ATWAKL10,WAKL10	WALL ASSOCIATED KINASE (WAK)-LIKE 10
orange1.1g009984m.g	491.628	0.833579	0.00790235	0.111545	486	240	218	426	490	652	690	796		PTHR31250,PTHR31250:SF13					AT4G33050.4	EDA39	calmodulin-binding family protein
orange1.1g023030m.g	2633.13	2.06835	0.00789944	0.111545	1085	411	1292	1059	1128	10178	1348	3280	PF00450	PTHR11802,PTHR11802:SF29			K16296	GO:0006508,GO:0004185	AT3G12203.1	scpl17	serine carboxypeptidase-like 17
orange1.1g023054m.g	124.691	1.64077	0.00788602	0.111545	76	38	55	64	62	386	136	145	PF00106	PTHR24320,PTHR24320:SF81	KOG1208	1.1.1.330		GO:0016491,GO:0008152	AT5G02540.1		NAD(P)-binding Rossmann-fold superfamily protein
orange1.1g030274m.g	1073.64	-0.340809	0.00789481	0.111545	1187	1211	1192	1045	1040	755	1027	1138	PF10294	PTHR23108,PTHR23108:SF2		2.1.1.60			AT2G26810.3		Putative methyltransferase family protein
orange1.1g026797m.g	16.7562	1.14828	0.0079126	0.111611	9	18	5	9	18	18	30	33	PF13639	PTHR14155,PTHR14155:SF106			K19040	GO:0008270,GO:0005515	AT1G49220.1		RING/U-box superfamily protein
orange1.1g016319m.g	423.917	0.562753	0.0079422	0.111949	367	409	280	278	348	543	559	666	PF13837	PTHR11203,PTHR11203:SF22				GO:0046872,GO:0003723	AT5G63420.1	emb2746	RNA-metabolising metallo-beta-lactamase family protein
orange1.1g048727m.g	1178.18	-0.47135	0.00794826	0.111955	1296	1548	1203	1256	1067	981	920	1084	PF03634	PTHR31072,PTHR31072:SF15					AT2G45680.1		TCP family transcription factor
orange1.1g025090m.g	514.555	0.340239	0.00796585	0.112019	451	529	398	387	487	458	738	759		PTHR35717,PTHR35717:SF1					AT2G25920.1
orange1.1g029636m.g	71.7223	2.14209	0.00796963	0.112019	29	13	24	35	25	286	59	65		PTHR23181					AT4G08910.1
orange1.1g043097m.g	118.146	-0.436129	0.00795925	0.112019	148	157	112	112	96	86	103	138	PF00534	PTHR12526,PTHR12526:SF389		2.4.1.132,2.4.1.257	K03843		AT1G78800.1		UDP-Glycosyltransferase superfamily protein
orange1.1g047124m.g	82.5931	-0.669172	0.00798	0.112086	101	110	98	84	82	39	60	88	NA
orange1.1g007396m.g	824.015	-0.485496	0.00799326	0.112088	1060	976	848	844	698	731	657	722	PF14432,PF01535,PF13041	PTHR24015,PTHR24015:SF552					AT1G31920.1		Tetratricopeptide repeat (TPR)-like superfamily protein
orange1.1g024974m.g	476.017	-0.765415	0.00799191	0.112088	550	589	672	495	305	458	303	357	PF09366	PTHR34133,PTHR34133:SF2					AT5G39530.1		Protein of unknown function (DUF1997)
orange1.1g027873m.g	87.767	-1.16139	0.00799708	0.112088	156	100	147	66	41	82	46	47	PF05241	PTHR14207,PTHR14207:SF0	KOG4826		K01824	GO:0047750,GO:0016125,GO:0016021	AT1G20050.1	HYD1	C-8,7 sterol isomerase
orange1.1g033457m.g	987.21	-0.236431	0.00801607	0.112276	1097	1161	988	895	904	757	1023	1117	PF00240	PTHR13169,PTHR13169:SF5				GO:0005515	AT4G24990.1	ATGP4	Ubiquitin family protein
orange1.1g026268m.g	342.315	-0.422792	0.00804589	0.112614	372	491	365	297	276	235	353	370	PF13499	PTHR10891,PTHR10891:SF574	KOG0027		K13448		AT3G24110.1		Calcium-binding EF-hand family protein
orange1.1g006627m.g	59.3564	0.835967	0.00809966	0.113066	49	43	38	35	53	100	80	77	PF01535,PF13041	PTHR24015,PTHR24015:SF809					AT1G11290.1	CRR22	Pentatricopeptide repeat (PPR) superfamily protein
orange1.1g010345m.g	1748.07	-0.557965	0.00809095	0.113066	2363	2190	1662	1884	1619	815	1615	1987	PF01554	PTHR11206,PTHR11206:SF173	KOG1347			GO:0055085,GO:0016020,GO:0015297,GO:0015238,GO:0006855	AT5G52450.1		MATE efflux family protein
orange1.1g015448m.g	335.214	0.507715	0.00808471	0.113066	329	287	184	278	338	389	414	502		PTHR24365,PTHR24365:SF276					AT5G22320.1		Leucine-rich repeat (LRR) family protein
orange1.1g039347m.g	657.609	-0.539265	0.00810085	0.113066	813	869	636	711	481	318	763	752							AT5G48610.1
orange1.1g034051m.g	14.9111	1.18968	0.00812706	0.113352	8	11	9	7	15	27	17	26	NA
orange1.1g006287m.g	3656.36	-0.906595	0.00818263	0.113399	5977	5509	3807	3386	3139	1013	3205	3619	PF13915	PTHR13199,PTHR13199:SF14	KOG2306				AT5G41110.1
orange1.1g015891m.g	52.2458	1.3549	0.00817468	0.113399	40	14	16	43	49	105	83	66	PF00931	PTHR23155,PTHR23155:SF519				GO:0043531	AT4G19060.1		P-loop containing nucleoside triphosphate hydrolases superfamily protein
orange1.1g021146m.g	779.06	-0.483106	0.00815146	0.113399	726	950	931	886	562	472	845	898	PF00170	PTHR22952,PTHR22952:SF137			K14432	GO:0043565,GO:0006355,GO:0003700	AT3G56850.1	AREB3,DPBF3	ABA-responsive element binding protein 3
orange1.1g031294m.g	3851.46	-0.68836	0.0081672	0.113399	6442	6095	2750	3482	2681	2396	3557	3834	PF01597	PTHR11715,PTHR11715:SF1	KOG3373				AT1G32470.1		Single hybrid motif superfamily protein
orange1.1g040232m.g	434.594	0.294343	0.00813978	0.113399	387	407	326	391	419	425	579	588	PF10268	PTHR13624,PTHR13624:SF6					AT5G52180.1
orange1.1g041794m.g	1010.76	-0.467128	0.00818621	0.113399	1052	1197	1159	1113	948	555	957	1137		PTHR31485,PTHR31485:SF7					AT3G01720.1
orange1.1g045075m.g	163.209	-0.711866	0.00816709	0.113399	205	202	218	159	115	64	189	167		PTHR31903,PTHR31903:SF2					AT1G04960.1		Protein of unknown function (DUF1664)
orange1.1g045460m.g	6.28644	3.89773	0.00816383	0.113399	1	0	0	2	5	31	4	2	PF14383	PTHR37897,PTHR37897:SF1
orange1.1g046157m.g	720.928	-0.57285	0.00818917	0.113399	953	976	696	734	697	355	740	651	PF00646	PTHR24006,PTHR24006:SF492	KOG4341,KOG1947			GO:0005515	AT1G80630.1		RNI-like superfamily protein
orange1.1g047005m.g	454.085	0.493139	0.00816085	0.113399	415	438	262	356	400	511	613	713	PF04359	PTHR34782,PTHR34782:SF1					AT1G27385.3
orange1.1g048010m.g	584.841	-0.530752	0.00819299	0.113399	751	684	774	467	440	351	612	632	PF13639	PTHR14155			K10664	GO:0008270,GO:0005515	AT3G05200.1	ATL6	RING/U-box superfamily protein
orange1.1g040370m.g	303.168	0.457126	0.00820845	0.113534	287	254	237	212	307	374	378	389	PF00400	PTHR22840	KOG1446,KOG0315		K14406	GO:0005515	AT5G60940.1		Transducin/WD40 repeat-like superfamily protein
orange1.1g006694m.g	71.9652	-0.716218	0.00822522	0.113687	86	108	70	84	65	31	76	58	PF00337,PF01762	PTHR11214,PTHR11214:SF129	KOG2287	2.4.1.134	K14413	GO:0030246,GO:0016020,GO:0008378,GO:0006486	AT1G26810.1	GALT1	galactosyltransferase1
orange1.1g006454m.g	16416.7	-0.509805	0.00823627	0.113761	19988	21319	16270	17325	16905	9376	15626	14589	PF03949,PF00390	PTHR23406,PTHR23406:SF11		1.1.1.40		GO:0055114,GO:0051287,GO:0004471	AT1G79750.1	ATNADP-ME4,NADP-ME4	NADP-malic enzyme 4
orange1.1g002054m.g	642.242	1.1569	0.00827894	0.114192	441	354	342	400	518	1532	688	741	PF00575,PF03726,PF03725,PF01138	PTHR11252,PTHR11252:SF3		2.7.7.8	K00962	GO:0003676,GO:0006396,GO:0003723,GO:0000175,GO:0006402,GO:0004654	AT5G14580.1		polyribonucleotide nucleotidyltransferase, putative
orange1.1g022053m.g	6959.64	0.566545	0.00827354	0.114192	6715	4494	4243	6246	6480	8247	9388	10696		PTHR10885,PTHR10885:SF4		5.3.3.2		GO:0008299,GO:0004452	AT5G16440.1	IPP1	isopentenyl diphosphate isomerase 1
orange1.1g003977m.g	3999.33	-0.861335	0.0083038	0.114298	5464	6195	4653	3792	3628	1174	3671	3702	PF00128	PTHR10357,PTHR10357:SF74		3.2.1.68		GO:0043169,GO:0005975,GO:0003824	AT4G09020.1	ATISA3,ISA3	isoamylase 3
orange1.1g027725m.g	325.89	-1.04079	0.0082984	0.114298	441	596	461	215	260	186	286	136	PF07883	PTHR31238,PTHR31238:SF39					AT3G62020.1	GLP10	germin-like protein 10
orange1.1g046389m.g	153.824	-0.837972	0.00830267	0.114298	161	149	274	167	123	71	115	160	PF12796,PF13962	PTHR24177,PTHR24177:SF42	KOG0512				AT3G54070.1		Ankyrin repeat family protein
orange1.1g048240m.g	92.0988	1.90551	0.00831371	0.114355	53	26	35	36	33	331	99	87	PF04578,PF13968	PTHR31325,PTHR31325:SF1					AT5G45540.1		Protein of unknown function (DUF594)
orange1.1g035460m.g	191.473	0.962339	0.00835438	0.114835	99	107	158	131	194	223	447	194	PF01679	PTHR21659,PTHR21659:SF19	KOG1773			GO:0016021	AT3G05890.1	RCI2B	Low temperature and salt responsive protein family
orange1.1g003353m.g	382.97	0.623855	0.00837213	0.114971	322	302	256	287	387	572	447	484	PF01535,PF13041	PTHR24015,PTHR24015:SF326					AT1G79490.1	EMB2217	Pentatricopeptide repeat (PPR) superfamily protein
orange1.1g006675m.g	1383.17	0.226717	0.00837576	0.114971	1206	1372	1118	1235	1364	1299	1735	1866	PF06087	PTHR12415,PTHR12415:SF0		3.1.4.1		GO:0008081,GO:0006281,GO:0005634	AT5G15170.1	TDP1	tyrosyl-DNA phosphodiesterase-related
orange1.1g003697m.g	3842.23	0.277814	0.00842827	0.115144	3190	3380	3371	3435	3860	3645	4791	5406	PF03030	PTHR31998,PTHR31998:SF11		3.6.1.1		GO:0016020,GO:0015992,GO:0009678,GO:0004427	AT1G16780.1	AtVHP2;2,VHP2;2	Inorganic H pyrophosphatase family protein
orange1.1g010743m.g	777.022	0.554055	0.00842158	0.115144	749	581	531	581	768	1047	848	1149	PF00929	PTHR12801,PTHR12801:SF69	KOG2248	3.1.13.1			AT5G67240.1	SDN3	small RNA degrading nuclease 3
orange1.1g014487m.g	1162.87	0.273531	0.0084288	0.115144	1117	1045	1024	890	1097	1080	1589	1605	PF01467	PTHR10739,PTHR10739:SF29		2.7.7.14		GO:0009058,GO:0003824	AT2G38670.1	PECT1	phosphorylethanolamine cytidylyltransferase 1
orange1.1g035661m.g	308.365	2.42128	0.00840643	0.115144	76	79	53	163	398	9	1118	857	PF00046	PTHR24326,PTHR24326:SF257				GO:0003677	AT5G53980.1	ATHB52,HB52	homeobox protein 52
orange1.1g045616m.g	846.156	-0.357191	0.00840993	0.115144	965	1008	902	808	726	508	889	1041		PTHR31071,PTHR31071:SF9	KOG1853				AT5G41620.1
orange1.1g047452m.g	1286.94	-0.393936	0.00841872	0.115144	1488	1540	1302	1333	1228	737	1303	1443		PTHR36055,PTHR36055:SF1					AT4G25610.1		C2H2-like zinc finger protein
orange1.1g048553m.g	744.537	-1.98793	0.00842415	0.115144	1253	1611	1177	613	617	19	287	342	NA
orange1.1g026272m.g	1029.9	-0.502983	0.00847913	0.115752	1022	1394	1154	1098	820	537	1092	1207	PF13891	PTHR13453				GO:0000123	AT2G31600.1
orange1.1g015424m.g	4627.3	0.343996	0.00851114	0.115889	4061	4327	3411	3996	4327	5164	5944	6124	PF00218	PTHR22854,PTHR22854:SF10	KOG4201	4.1.1.48		GO:0004425	AT5G48220.1		Aldolase-type TIM barrel family protein
orange1.1g019574m.g	1501.96	-0.903065	0.00851823	0.115889	1447	2941	2096	1133	1303	650	1277	1167		PTHR16223,PTHR16223:SF50
orange1.1g023709m.g	2457.47	-1.03545	0.00849767	0.115889	4683	4022	1596	2748	1996	696	2178	2037		PTHR33591,PTHR33591:SF1		5.2.1.14			AT1G64680.1
orange1.1g032973m.g	7732.34	0.889058	0.00851618	0.115889	7018	6394	2888	5008	7932	5312	15853	14836	PF02672	PTHR33921,PTHR33921:SF2					AT3G62410.1	CP12,CP12-2	CP12 domain-containing protein 2
orange1.1g042895m.g	224.649	-1.25817	0.00851415	0.115889	269	413	394	153	161	39	184	193	PF00412	PTHR24206,PTHR24206:SF28	KOG1700			GO:0008270	AT2G39900.1		GATA type zinc finger transcription factor family protein
orange1.1g017208m.g	3031.34	-0.529189	0.00852743	0.115935	3608	4228	3225	2864	2435	1468	3331	3432	PF14369,PF13639	PTHR22763,PTHR22763:SF59		6.3.2.19	K11982	GO:0008270,GO:0005515	AT1G55530.1		RING/U-box superfamily protein
orange1.1g020608m.g	2834.35	0.397588	0.00853855	0.116007	2687	2925	2039	1895	2828	2435	4187	4268	PF01370	PTHR10366,PTHR10366:SF369	KOG1502	1.2.1.44		GO:0050662,GO:0003824	AT5G58490.1		NAD(P)-binding Rossmann-fold superfamily protein
orange1.1g045516m.g	11271	1.06485	0.00854702	0.116043	7428	7118	6200	7435	9092	25247	11777	14213	PF00076	PTHR24012,PTHR24012:SF243	KOG4210		K11294	GO:0003676	AT3G18610.1	ATNUC-L2,NUC-L2,PARLL1	nucleolin like 2
orange1.1g002083m.g	3638.3	-0.192489	0.0085664	0.116227	3934	4104	3558	3434	3409	2892	3744	4164	PF01602	PTHR22780,PTHR22780:SF13			K12400	GO:0030117,GO:0016192,GO:0006886	AT1G31730.1		Adaptin family protein
orange1.1g025089m.g	2580.63	0.232068	0.00859654	0.116511	2388	2715	2030	2086	2709	2241	3307	3481	PF01086	PTHR10639,PTHR10639:SF10				GO:0030132,GO:0030130,GO:0016192,GO:0006886,GO:0005198	AT2G40060.1		Clathrin light chain protein
orange1.1g032188m.g	871.555	-0.973257	0.00859904	0.116511	1171	1374	1352	590	738	279	819	666		PTHR33728,PTHR33728:SF3					AT1G09812.1
orange1.1g004890m.g	1162.35	-0.66183	0.00860677	0.116536	1124	1766	1452	1166	1043	519	1111	1156	PF06075	PTHR31928,PTHR31928:SF4					AT1G08760.1		Plant protein of unknown function (DUF936)
orange1.1g002248m.g	1611.21	-0.947613	0.00861929	0.116548	1663	1886	3004	1544	1073	1370	830	1162		PTHR34452,PTHR34452:SF2					AT5G52280.1		Myosin heavy chain-related protein
orange1.1g023915m.g	337.405	0.356001	0.00861852	0.116548	332	283	240	293	322	307	482	495	PF01535,PF13041	PTHR24015,PTHR24015:SF367					AT1G10910.1		Pentatricopeptide repeat (PPR) superfamily protein
orange1.1g045443m.g	969.642	-1.25353	0.00863352	0.116661	1120	1242	1105	1770	478	957	461	316	PF06955,PF00722	PTHR31062,PTHR31062:SF34		2.4.1.207,3.2.1.151	K08235	GO:0048046,GO:0016762,GO:0006073,GO:0005618,GO:0005975,GO:0004553	AT3G23730.1	XTH16	xyloglucan endotransglucosylase/hydrolase 16
orange1.1g032029m.g	18.1379	-1.79782	0.00864486	0.116735	28	23	42	15	15	1	12	6	NA
orange1.1g022078m.g	506.803	1.10257	0.00865209	0.116753	410	299	306	237	323	1086	586	798	PF02777,PF00081	PTHR11404,PTHR11404:SF24	KOG0876	1.15.1.1		GO:0055114,GO:0046872,GO:0006801,GO:0004784	AT5G51100.1	FSD2	Fe superoxide dismutase 2
orange1.1g028159m.g	669.236	0.477046	0.00869119	0.117122	634	617	363	567	651	715	925	982		PTHR35745,PTHR35745:SF1					AT4G13200.1
orange1.1g044847m.g	1249.81	-0.339923	0.00868962	0.117122	1435	1505	1397	1075	1128	909	1274	1307		PTHR21493,PTHR21493:SF121					AT4G16070.1		Mono-/di-acylglycerol lipase, N-terminal;Lipase, class 3
orange1.1g030994m.g	277.502	0.722284	0.00871692	0.11739	243	175	173	218	324	423	325	323	PF00847	PTHR31677,PTHR31677:SF25				GO:0006355,GO:0003700	AT1G28360.1	ATERF12,ERF12	ERF domain protein 12
orange1.1g034369m.g	359.168	0.451856	0.00873995	0.117621	311	293	290	278	299	412	518	513	PF09811	PTHR28532					AT2G20830.2		transferases;folic acid binding
orange1.1g009377m.g	929.795	0.253463	0.00876005	0.117811	818	905	758	802	962	805	1267	1227	PF07899	PTHR31791,PTHR31791:SF10					AT3G22440.1		FRIGIDA-like protein
orange1.1g006212m.g	13651.7	0.703471	0.0088411	0.118425	9293	12889	9183	8961	14723	8869	26501	23476	PF07991,PF01842,PF00389	PTHR10996,PTHR10996:SF159		1.1.1.95	K00058	GO:0016597,GO:0008152,GO:0055114,GO:0051287,GO:0016616	AT1G17745.1	PGDH	D-3-phosphoglycerate dehydrogenase
orange1.1g015643m.g	486.214	-1.12664	0.00881965	0.118425	1024	588	274	732	322	145	492	355	PF00643,PF06203	PTHR31874,PTHR31874:SF5	KOG1601			GO:0008270,GO:0005622,GO:0005515	AT1G25440.1		B-box type zinc finger protein with CCT domain
orange1.1g030687m.g	69.2632	1.47785	0.00884135	0.118425	59	29	28	27	49	188	61	102	PF00134	PTHR10177,PTHR10177:SF234			K18810		AT5G10440.1	CYCD4;2	cyclin d4;2
orange1.1g033225m.g	289.491	0.392067	0.00883318	0.118425	215	294	236	224	312	260	415	398		PTHR36779					AT4G19140.1
orange1.1g033459m.g	323.094	1.04863	0.00882429	0.118425	245	139	165	261	201	495	411	745	PF00226	PTHR24078					AT4G36040.1		Chaperone DnaJ-domain superfamily protein
orange1.1g036917m.g	2332.56	-0.943028	0.00883021	0.118425	2713	3304	2903	2925	2197	579	1866	2207	PF00067	PTHR24298,PTHR24298:SF0	KOG0156			GO:0055114,GO:0020037,GO:0016705,GO:0005506	AT2G40890.1	CYP98A3	cytochrome P450, family 98, subfamily A, polypeptide 3
orange1.1g036135m.g	194.467	0.878095	0.00885711	0.118557	73	136	135	178	292	169	298	301		PTHR37746,PTHR37746:SF1					AT4G21500.1
orange1.1g010529m.g	441.642	-0.551322	0.00887476	0.118713	462	569	539	457	361	210	471	495	PF13414,PF07714	PTHR27001,PTHR27001:SF41	KOG1187	2.7.11.1,2.7.10.2	K14500	GO:0006468,GO:0004672	AT4G35230.1	BSK1	BR-signaling kinase 1
orange1.1g005235m.g	3653.37	0.508256	0.00888644	0.11879	3315	3012	2766	2600	3165	4854	4612	5131	PF00400,PF08145	PTHR17605			K14824	GO:0005515,GO:0006364	AT2G40360.1		Transducin/WD40 repeat-like superfamily protein
orange1.1g030729m.g	179.378	-0.984221	0.00889818	0.118867	217	314	265	130	98	154	142	92	PF02298	PTHR33021,PTHR33021:SF50				GO:0009055	AT3G27200.1		Cupredoxin superfamily protein
orange1.1g017978m.g	688.512	-0.680285	0.00890779	0.118916	783	1014	995	493	563	468	524	645	PF14379	PTHR31499,PTHR31499:SF11					AT1G69580.2		Homeodomain-like superfamily protein
orange1.1g022795m.g	1694.78	0.670903	0.00891817	0.118975	1491	1576	823	1225	1562	2432	2238	2339	PF03552	PTHR13301,PTHR13301:SF41		2.4.1.12		GO:0030244,GO:0016760,GO:0016020	AT4G24010.1	ATCSLG1,CSLG1	cellulose synthase like G1
orange1.1g034385m.g	431.646	1.15194	0.00893294	0.119092	287	196	231	315	402	992	423	522		PTHR33156,PTHR33156:SF2					AT2G20585.3	NFD6	nuclear fusion defective 6
orange1.1g015087m.g	2603.7	0.331811	0.00894735	0.119204	2343	2221	1998	2347	2581	2138	3624	4039	PF00494	PTHR11626		2.5.1.21		GO:0016740,GO:0009058	AT4G34640.1	ERG9,SQS1	squalene synthase 1
orange1.1g000306m.g	4544.42	-0.246485	0.00897517	0.119495	4688	5109	4613	4643	3869	3189	5099	5465	PF04781,PF04780	PTHR22975,PTHR22975:SF9					AT3G47890.1		Ubiquitin carboxyl-terminal hydrolase-related protein
orange1.1g035322m.g	1936.3	-1.06048	0.00903944	0.120228	2587	3099	2570	1913	1525	369	1647	1942	NA
orange1.1g046257m.g	79.8412	1.16513	0.00904231	0.120228	42	48	45	54	68	184	84	100	PF14432,PF01535,PF13041	PTHR24015,PTHR24015:SF32					AT2G27610.1		Tetratricopeptide repeat (TPR)-like superfamily protein
orange1.1g032153m.g	2610.13	1.09074	0.00905245	0.120279	1136	1523	1572	2132	1639	5135	3792	3928		PTHR36311,PTHR36311:SF1		1.97.1.12			AT1G08380.1	PSAO	photosystem I subunit O
orange1.1g035608m.g	335.205	0.821999	0.00905821	0.120279	258	201	207	267	260	569	433	491		PTHR23076,PTHR23076:SF44					AT1G79560.1	EMB1047,EMB156,EMB36,FTSH12	FTSH protease 12
orange1.1g019151m.g	3349.2	-0.40797	0.00906767	0.120325	4231	4489	3512	2661	2835	2473	3100	3653	PF03790,PF03791	PTHR11850,PTHR11850:SF127				GO:0005634,GO:0003677	AT5G25220.1	KNAT3	KNOTTED1-like homeobox gene 3
orange1.1g009421m.g	585.506	-0.312988	0.00912371	0.120827	640	638	609	620	440	408	650	725	PF12776	PTHR31704,PTHR31704:SF5					AT4G02210.2
orange1.1g028343m.g	46.7022	1.81744	0.00911963	0.120827	29	15	15	21	25	155	29	71	PF01063	PTHR11825,PTHR11825:SF49		2.6.1.42		GO:0008152,GO:0003824	AT1G50110.1		D-aminoacid aminotransferase-like PLP-dependent enzymes superfamily protein
orange1.1g028960m.g	1445.62	0.498935	0.00911674	0.120827	1117	1319	1328	867	1873	1367	1880	1937	PF01556	PTHR24078,PTHR24078:SF188	KOG0712		K09510		AT2G20560.1		DNAJ heat shock family protein
orange1.1g001632m.g	1633.09	-0.347268	0.00915886	0.121051	2028	2097	1429	1576	1327	1067	1724	2002	PF01535,PF13041	PTHR24015,PTHR24015:SF321					AT5G27270.1	EMB976	Tetratricopeptide repeat (TPR)-like superfamily protein
orange1.1g022100m.g	477.811	-1.59175	0.00914804	0.121051	330	1261	731	469	428	75	333	149	PF07649	PTHR13871,PTHR13871:SF43		2.7.1.107		GO:0055114,GO:0047134	AT1G20990.1		Cysteine/Histidine-rich C1 domain family protein
orange1.1g031636m.g	711.955	0.533934	0.00915444	0.121051	639	570	521	523	663	984	857	958	PF02410	PTHR21043					AT1G67620.1		Lojap-related protein
orange1.1g004764m.g	2631.55	-0.736344	0.00918127	0.121267	3678	3693	2755	2687	2448	929	2609	2441	PF03364	PTHR34060,PTHR34060:SF2					AT5G08720.1
orange1.1g006058m.g	1260.61	-0.440902	0.0091991	0.121422	1502	1572	1391	1167	1032	695	1249	1614		PTHR11477,PTHR11477:SF15
orange1.1g044148m.g	1129.75	-0.516998	0.00920916	0.121474	1166	1414	1485	1060	1017	850	987	979	PF11145	PTHR33389,PTHR33389:SF4					AT1G52780.1		Protein of unknown function (DUF2921)
orange1.1g018097m.g	374.302	-1.61761	0.00923661	0.121756	336	580	717	520	212	23	347	230	PF03171,PF14226	PTHR10209,PTHR10209:SF134	KOG0143	1.14.11.19		GO:0055114,GO:0016491	AT3G11180.1		2-oxoglutarate (2OG) and Fe(II)-dependent oxygenase superfamily protein
orange1.1g042150m.g	963.355	-0.547202	0.00926491	0.122048	1143	1114	1028	1134	767	441	1087	1076	PF11721,PF07714	PTHR27003,PTHR27003:SF21	KOG1187	2.7.11.1		GO:0006468,GO:0004672	AT5G24010.1		Protein kinase superfamily protein
orange1.1g003028m.g	2680.75	-0.641566	0.00930423	0.12242	4369	3500	2244	2689	2298	2111	2144	1989	PF13041	PTHR24015,PTHR24015:SF268					AT1G74750.1		Pentatricopeptide repeat (PPR) superfamily protein
orange1.1g012649m.g	291.15	-0.475778	0.00931771	0.12242	315	301	361	323	250	234	244	279	PF08699,PF02171,PF16486	PTHR22891,PTHR22891:SF4	KOG1041		K11593	GO:0003676	AT1G31280.1	AGO2	Argonaute family protein
orange1.1g018507m.g	519.297	0.887181	0.00931431	0.12242	383	365	303	360	425	996	588	704	PF12706	PTHR12553,PTHR12553:SF37		3.1.26.11			AT2G04530.1	CPZ,TRZ2	Metallo-hydrolase/oxidoreductase superfamily protein
orange1.1g020251m.g	196.105	1.58311	0.00930693	0.12242	125	68	72	114	144	612	151	212		PTHR23111,PTHR23111:SF24					AT1G53460.1
orange1.1g039467m.g	2064.92	0.501699	0.00937506	0.123092	1751	1879	1587	1414	2047	2762	2447	2675	PF04097	PTHR11225	KOG2168		K14309	GO:0006810,GO:0005643	AT2G41620.1		Nucleoporin interacting component (Nup93/Nic96-like) family protein
orange1.1g012113m.g	46.8151	2.05279	0.0093969	0.123298	38	5	12	16	30	158	32	70	PF01554	PTHR11206,PTHR11206:SF159	KOG1347		K03327	GO:0055085,GO:0016020,GO:0015297,GO:0015238,GO:0006855	AT5G52450.1		MATE efflux family protein
orange1.1g007871m.g	164.887	0.983283	0.00943226	0.123356	123	138	67	105	133	319	192	242	PF13812,PF13041,PF01535	PTHR24015					AT3G29230.1		Tetratricopeptide repeat (TPR)-like superfamily protein
orange1.1g036831m.g	38.81	-1.01796	0.00942749	0.123356	58	62	36	47	34	12	41	21				1.1.1.208			AT2G24190.2		NAD(P)-binding Rossmann-fold superfamily protein
orange1.1g037499m.g	88.1566	1.17265	0.009419	0.123356	78	38	46	48	75	197	99	114	PF13812,PF01535,PF13041	PTHR24015					AT1G53330.1		Pentatricopeptide repeat (PPR) superfamily protein
orange1.1g039053m.g	14.2023	-1.69229	0.00942771	0.123356	24	26	13	22	10	0	12	7	PF06830	PTHR31656,PTHR31656:SF8					AT5G60520.1		Late embryogenesis abundant (LEA) protein-related
orange1.1g046843m.g	48.144	-1.11509	0.00941813	0.123356	90	50	64	51	39	28	41	15		PTHR34558,PTHR34558:SF2					AT3G09280.1
orange1.1g034540m.g	495.789	-0.740258	0.00945104	0.12352	527	651	475	739	436	205	367	583	NA
orange1.1g045962m.g	10.0039	1.31708	0.00946382	0.123606	5	6	8	3	11	16	16	16	PF00128,PF07821	PTHR10357,PTHR10357:SF153	KOG0471	3.2.1.1	K01176	GO:0043169,GO:0005975,GO:0003824,GO:0005509,GO:0004556	AT4G25000.1	AMY1,ATAMY1	alpha-amylase-like
orange1.1g047490m.g	511.769	1.05659	0.00947286	0.123643	365	290	291	337	410	1132	587	607	PF00271,PF00270	PTHR24031,PTHR24031:SF247	KOG0328	3.6.4.13		GO:0005524,GO:0003676	AT4G09730.1	RH39	RH39
orange1.1g014022m.g	16.857	1.63682	0.00948443	0.123689	16	4	5	7	11	39	23	31	PF04782	PTHR21450,PTHR21450:SF17					AT3G51290.2		Protein of unknown function (DUF630) ;Protein of unknown function (DUF632)
orange1.1g042943m.g	18.5463	-0.976109	0.00948875	0.123689	34	22	21	19	15	7	15	16		PTHR23155,PTHR23155:SF497					AT1G12280.1		LRR and NB-ARC domains-containing disease resistance protein
orange1.1g003057m.g	547.079	0.617752	0.00950933	0.123744	456	376	378	456	474	477	758	1172	PF00614,PF00168	PTHR18896,PTHR18896:SF15		3.1.4.4		GO:0003824,GO:0005515	AT4G11850.1	MEE54,PLDGAMMA1	phospholipase D gamma 1
orange1.1g011743m.g	839.52	-1.02627	0.00950565	0.123744	991	1262	1489	602	842	313	597	539	PF00854	PTHR11654,PTHR11654:SF110				GO:0016020,GO:0006810,GO:0005215	AT1G27040.1		Major facilitator superfamily protein
orange1.1g036353m.g	141.82	-0.937996	0.00951161	0.123744	142	241	219	118	134	89	84	87	PF03140	PTHR31549,PTHR31549:SF2					AT4G31980.1
orange1.1g007329m.g	281.791	1.16673	0.00952742	0.123869	206	170	122	177	194	659	291	407	PF01535	PTHR24015,PTHR24015:SF156					AT1G15510.1	ATECB2,ECB2,VAC1	Tetratricopeptide repeat (TPR)-like superfamily protein
orange1.1g013016m.g	637.283	0.559479	0.00954783	0.123918	583	429	494	482	635	856	841	784	PF07714,PF00069	PTHR24351,PTHR24351:SF60		2.7.11.1		GO:0006468,GO:0004672,GO:0005524	AT2G34650.1	ABR,PID	Protein kinase superfamily protein
orange1.1g021834m.g	165.708	-0.549207	0.0095507	0.123918	166	199	177	216	153	88	159	168	PF13920	PTHR10044,PTHR10044:SF112	KOG1100		K19042		AT4G35070.1		SBP (S-ribonuclease binding protein) family protein
orange1.1g023459m.g	3088.49	0.566456	0.00956169	0.123918	2759	2449	1991	2456	2964	4387	3623	4129		PTHR18937,PTHR18937:SF242					AT1G06530.1		Tropomyosin-related
orange1.1g043311m.g	96.4713	1.16353	0.00954962	0.123918	86	41	44	60	66	204	127	142	PF13812,PF01535,PF13041	PTHR24015,PTHR24015:SF562					AT5G03560.2		Tetratricopeptide repeat (TPR)-like superfamily protein
orange1.1g046657m.g	1767.03	0.500371	0.00956232	0.123918	1347	1414	1242	1635	1643	2212	2320	2411	NA
orange1.1g019444m.g	59.5831	-0.942782	0.00957174	0.12396	98	45	72	87	28	26	61	62	PF00300	PTHR23029,PTHR23029:SF40					AT5G64460.1		Phosphoglycerate mutase family protein
orange1.1g046920m.g	14573	-0.671517	0.00962253	0.124537	14592	16679	17544	19810	14919	9047	11131	11014	PF00043,PF02798	PTHR11260,PTHR11260:SF201	KOG0867	2.5.1.18	K00799	GO:0005515	AT1G02930.1	ATGST1,ATGSTF3,ATGSTF6,ERD11,GST1,GSTF6	glutathione S-transferase 6
orange1.1g012283m.g	1228.74	-0.912298	0.00963682	0.12456	2112	1765	1092	1322	1004	330	1166	1191		PTHR30160,PTHR30160:SF0					AT1G15980.1	NDF1,NDH48	NDH-dependent cyclic electron flow 1
orange1.1g032513m.g	3506	-0.402367	0.00963541	0.12456	4656	4639	3342	2955	3117	2548	3474	3463	PF02777	PTHR11404,PTHR11404:SF6		1.15.1.1	K04564	GO:0055114,GO:0046872,GO:0006801,GO:0004784	AT3G10920.1	ATMSD1,MEE33,MSD1	manganese superoxide dismutase 1
orange1.1g035870m.g	632.422	1.44626	0.00965197	0.124675	504	204	180	430	349	1589	767	994	PF12847,PF13450	PTHR10108,PTHR10108:SF916		2.1.1.79			AT3G23530.1		Cyclopropane-fatty-acyl-phospholipid synthase
orange1.1g030143m.g	1387.87	0.265463	0.00967328	0.124869	1296	1431	991	1181	1431	1278	1808	1847	NA
orange1.1g032721m.g	2383.92	-0.491604	0.00969298	0.125043	3254	3181	2490	1948	2003	1925	2169	2070	PF00891	PTHR11746,PTHR11746:SF90				GO:0008171	AT3G53140.1		O-methyltransferase family protein
orange1.1g008231m.g	4551.3	-1.01102	0.00970495	0.125116	5334	6919	6529	4725	3729	967	4188	4218	PF00854	PTHR11654,PTHR11654:SF154		3.6.3.26	K14638	GO:0016020,GO:0006810,GO:0005215	AT3G21670.1		Major facilitator superfamily protein
orange1.1g002776m.g	648.626	0.676225	0.00972158	0.125249	559	506	445	429	624	429	1189	1254	PF01477,PF00305	PTHR11771,PTHR11771:SF53		1.13.11.58		GO:0005515,GO:0055114,GO:0046872,GO:0016702	AT3G22400.1	LOX5	PLAT/LH2 domain-containing lipoxygenase family protein
orange1.1g033388m.g	1199.98	0.337337	0.00974515	0.125472	936	1152	1009	997	1099	1213	1530	1808	PF16455	PTHR13609					AT1G53400.1		Ubiquitin domain-containing protein
orange1.1g039087m.g	655.29	1.42831	0.00976698	0.125672	366	244	369	380	402	1878	702	711	PF08263,PF00560	PTHR27000,PTHR27000:SF4				GO:0005515	AT4G29240.1		Leucine-rich repeat (LRR) family protein
orange1.1g005060m.g	79.6394	0.733451	0.00979144	0.125892	73	45	43	70	98	98	84	133	PF02309,PF02362,PF06507	PTHR31384,PTHR31384:SF25				GO:0006355,GO:0005634,GO:0003677,GO:0009725	AT5G62000.3	ARF1-BP,ARF2,HSS,ORE14	auxin response factor 2
orange1.1g047634m.g	38.8245	0.81373	0.00979671	0.125892	35	25	21	28	34	59	51	61	PF03876	PTHR12709				GO:0006351,GO:0003899	AT5G59180.1	NRPB7	DNA-directed RNA polymerase II
orange1.1g000193m.g	2415.95	0.603298	0.009915	0.127002	2051	1843	1780	1745	2055	3542	2830	3578	PF11894	PTHR31344,PTHR31344:SF0				GO:0005643	AT5G51200.1		Protein of unknown function (DUF3414)
orange1.1g015942m.g	1636.43	-0.362019	0.00989846	0.127002	1847	1967	1484	1836	1572	1039	1651	1765	PF01734	PTHR12406,PTHR12406:SF7	KOG3773	3.1.1.3		GO:0006629	AT1G33270.1		Acyl transferase/acyl hydrolase/lysophospholipase superfamily protein
orange1.1g021587m.g	269.583	1.35906	0.00991144	0.127002	207	145	63	177	416	94	586	621		PTHR31964,PTHR31964:SF10					AT5G47740.1		Adenine nucleotide alpha hydrolases-like superfamily protein
orange1.1g038045m.g	606.21	-0.53182	0.00990415	0.127002	657	659	657	783	594	329	555	607	PF01928,PF00485	PTHR10285,PTHR10285:SF76	KOG4203	2.7.1.48		GO:0016301,GO:0008152,GO:0005524	AT1G26190.1		Phosphoribulokinase / Uridine kinase family
orange1.1g040576m.g	102.155	0.910268	0.00989078	0.127002	74	70	61	69	99	196	111	127	PF13041,PF01535	PTHR24015,PTHR24015:SF701					AT3G29230.1		Tetratricopeptide repeat (TPR)-like superfamily protein
orange1.1g030807m.g	665.295	-0.532387	0.0099224	0.127016	601	780	701	936	522	416	686	674	PF13639	PTHR14155,PTHR14155:SF175	KOG1493		K16281	GO:0008270,GO:0005515	AT3G61460.1	BRH1	brassinosteroid-responsive RING-H2
orange1.1g002317m.g	913.17	-0.425028	0.00993927	0.127044	1207	1269	797	821	815	649	820	979	PF00564,PF02042	PTHR32002,PTHR32002:SF6				GO:0005515	AT1G20640.2		Plant regulator RWP-RK family protein
orange1.1g043546m.g	34.7854	1.84284	0.00993874	0.127044	16	10	12	20	19	120	32	35	PF07859	PTHR23024,PTHR23024:SF228		3.1.1.1		GO:0016787,GO:0008152	AT1G47480.1		alpha/beta-Hydrolases superfamily protein
orange1.1g047571m.g	110.674	0.562766	0.00994376	0.127044	92	87	69	97	110	145	141	149	PF01535,PF13041	PTHR24015,PTHR24015:SF755					AT1G71460.1		Pentatricopeptide repeat (PPR-like) superfamily protein
orange1.1g048433m.g	2968.43	-0.870984	0.00995777	0.12706	3871	4298	3829	2891	2812	839	2627	2696	PF13639	PTHR22763,PTHR22763:SF30	KOG0320		K16283	GO:0008270,GO:0005515	AT3G55530.1	SDIR1	RING/U-box superfamily protein
orange1.1g048765m.g	92.5604	0.595085	0.00995675	0.12706	76	64	89	55	116	84	137	131	PF00931	PTHR23155,PTHR23155:SF494				GO:0043531	AT3G14470.1		NB-ARC domain-containing disease resistance protein
orange1.1g042875m.g	379.304	-0.649413	0.00996936	0.127127	403	515	543	327	307	178	384	393	PF07725	PTHR11017,PTHR11017:SF162					AT5G17680.1		disease resistance protein (TIR-NBS-LRR class), putative
orange1.1g003966m.g	5618.66	-0.473998	0.00998614	0.127259	6731	5922	6403	6138	4709	2961	6486	5919	PF00571,PF00654	PTHR11689,PTHR11689:SF67				GO:0055085,GO:0016020,GO:0006821,GO:0005247	AT3G27170.1	ATCLC-B,CLC-B	chloride channel B
orange1.1g000762m.g	1391.49	-0.966571	0.0100395	0.127858	1024	2319	2190	1532	1250	472	1020	1259	PF02460	PTHR10796,PTHR10796:SF117	KOG1934			GO:0016020,GO:0008158	AT4G38350.1		Patched family protein
orange1.1g009940m.g	2412.64	0.21054	0.0100863	0.128072	2209	2282	2069	2086	2433	2353	2784	3251		PTHR23131,PTHR23131:SF2					AT1G25375.1		Metallo-hydrolase/oxidoreductase superfamily protein
orange1.1g010593m.g	750.928	0.336928	0.0101013	0.128072	676	648	617	625	800	583	1065	1123		PTHR36376,PTHR36376:SF1					AT3G59430.3
orange1.1g034266m.g	1192.68	1.26709	0.0100803	0.128072	1005	486	380	851	2061	467	2449	2370	NA
orange1.1g036669m.g	95.0374	0.800181	0.0100764	0.128072	79	65	60	65	148	54	160	155	PF00010	PTHR12565,PTHR12565:SF92				GO:0046983	AT4G36930.1	SPT	basic helix-loop-helix (bHLH) DNA-binding superfamily protein
orange1.1g037758m.g	142.908	0.476976	0.0100825	0.128072	135	119	90	119	178	155	168	187	PF13522	PTHR11772,PTHR11772:SF13		6.3.5.4			AT5G65010.2	ASN2	asparagine synthetase 2
orange1.1g042043m.g	400.484	-0.926706	0.0100975	0.128072	556	599	511	374	149	400	298	272		PTHR10015,PTHR10015:SF169					AT4G11660.1	AT-HSFB2B,HSFB2B	winged-helix DNA-binding transcription factor family protein
orange1.1g043080m.g	795.227	-0.246612	0.0100991	0.128072	861	856	765	852	719	627	834	861	PF00569,PF13920	PTHR15898,PTHR15898:SF1				GO:0008270	AT3G24800.1	PRT1	proteolysis 1
orange1.1g017881m.g	695.572	0.881504	0.0101113	0.128117	605	523	396	386	640	1323	765	882	PF00153	PTHR24089,PTHR24089:SF359	KOG0752				AT3G20240.1		Mitochondrial substrate carrier family protein
orange1.1g040271m.g	116.086	1.04482	0.0101325	0.128244	98	72	78	47	77	177	125	287	PF03140	PTHR31549					AT3G50170.1		Plant protein of unknown function (DUF247)
orange1.1g045660m.g	1767.55	-0.230905	0.0101342	0.128244	1799	2011	1722	1845	1425	1428	1918	2072		PTHR10799,PTHR10799:SF725					AT5G44800.1	CHR4,PKR1	chromatin remodeling 4
orange1.1g048574m.g	12.2658	-1.27477	0.0101547	0.128422	21	18	15	14	7	2	14	8	PF04398	PTHR31676,PTHR31676:SF23					AT1G02816.1		Protein of unknown function, DUF538
orange1.1g003926m.g	3221.04	-0.666479	0.0101775	0.128629	3658	5129	3986	2602	3164	1802	2740	2633	PF07714,PF13855	PTHR27003,PTHR27003:SF88		2.7.11.1		GO:0006468,GO:0004672,GO:0005515	AT3G03770.1		Leucine-rich repeat protein kinase family protein
orange1.1g042966m.g	257.958	0.698411	0.0102117	0.12898	200	189	145	226	215	386	340	376	PF00226	PTHR24078,PTHR24078:SF285					AT2G35720.1	OWL1	DNAJ heat shock N-terminal domain-containing protein
orange1.1g029862m.g	1027.18	1.16606	0.0102291	0.129117	868	637	417	557	934	2427	914	1297	PF09011	PTHR31675,PTHR31675:SF2				GO:0007275	AT1G08465.1	YAB2	Plant-specific transcription factor YABBY family protein
orange1.1g001745m.g	11430.1	-0.564758	0.0102811	0.129615	16517	17080	8603	11355	9229	6395	11239	12352	PF01926	PTHR23115,PTHR23115:SF138	KOG0394,KOG0076	3.6.5.3	K02519	GO:0005525	AT1G17220.1	FUG1	Translation initiation factor 2, small GTP-binding protein
orange1.1g001816m.g	6896.63	-0.637417	0.0102944	0.129615	6628	9975	9530	6259	5554	5600	5015	5949	PF08263,PF00560,PF07714	PTHR27000,PTHR27000:SF49	KOG1187	2.7.11.1		GO:0005515,GO:0006468,GO:0004672	AT5G65700.1	BAM1	Leucine-rich receptor-like protein kinase family protein
orange1.1g014835m.g	194.409	-0.602738	0.0102946	0.129615	237	257	265	150	133	109	200	219		PTHR11017,PTHR11017:SF169					AT5G45250.1	RPS4	Disease resistance protein (TIR-NBS-LRR class) family
orange1.1g042883m.g	947.229	-0.609441	0.010285	0.129615	1490	1202	949	833	864	445	923	954	PF13923,PF00400	PTHR22847,PTHR22847:SF451	KOG0265		K10143	GO:0005515	AT2G32950.1	ATCOP1,COP1,DET340,EMB168,FUS1	Transducin/WD40 repeat-like superfamily protein
orange1.1g009645m.g	112.888	-0.735458	0.0103393	0.130097	121	97	142	177	79	82	100	90	PF00999	PTHR10110,PTHR10110:SF117	KOG1965			GO:0055085,GO:0016021,GO:0015299,GO:0006812	AT3G05030.1	ATNHX2,NHX2	sodium hydrogen exchanger 2
orange1.1g001573m.g	1132.11	0.55006	0.0103721	0.13039	951	861	890	845	939	1519	1353	1790	PF02463	PTHR19306,PTHR19306:SF1				GO:0030915,GO:0006281,GO:0000724	AT5G15920.1	SMC5	structural maintenance of chromosomes 5
orange1.1g030720m.g	553.176	-0.701966	0.0103784	0.13039	789	723	468	689	457	208	526	628	PF05678	PTHR33402,PTHR33402:SF2					AT5G08480.2		VQ motif-containing protein
orange1.1g041690m.g	45.788	1.22967	0.0103823	0.13039	34	32	20	21	27	94	47	97	PF01637	PTHR12181,PTHR12181:SF35				GO:0005524	AT3G23255.2
orange1.1g004425m.g	43.539	1.01822	0.0103991	0.13052	39	27	20	26	31	80	63	65	PF01535,PF13041	PTHR24015,PTHR24015:SF738					AT2G33680.1		Tetratricopeptide repeat (TPR)-like superfamily protein
orange1.1g005265m.g	121.866	0.957759	0.0104081	0.13055	101	89	56	77	86	230	155	185	PF14432,PF13041,PF01535	PTHR24015,PTHR24015:SF900					AT2G13600.1		Pentatricopeptide repeat (PPR) superfamily protein
orange1.1g026868m.g	899.652	-0.267103	0.0104438	0.130916	935	1008	899	952	814	730	894	965	PF03188	PTHR10106,PTHR10106:SF21		1.16.5.1	K08360	GO:0016021	AT5G38630.1	ACYB-1,CYB-1	cytochrome B561-1
orange1.1g040600m.g	3084.63	-0.38205	0.0104666	0.131119	3124	3964	3582	2827	2827	2142	3023	3227	PF04783,PF04782	PTHR21450,PTHR21450:SF9					AT3G60320.1		Protein of unknown function (DUF630 and DUF632)
orange1.1g041802m.g	133.605	1.94339	0.0104816	0.131224	92	25	37	60	50	485	120	148	PF04844	PTHR33057,PTHR33057:SF33					AT5G04820.1	ATOFP13,OFP13	ovate family protein 13
orange1.1g026085m.g	853.309	0.20865	0.0105047	0.131431	785	842	703	737	862	735	1032	1237	PF00153	PTHR24089,PTHR24089:SF370					AT1G74240.1		Mitochondrial substrate carrier family protein
orange1.1g006533m.g	394.104	0.533487	0.010556	0.131847	328	321	353	242	364	493	468	619	PF05097	PTHR33671,PTHR33671:SF2					AT2G30990.2		Protein of unknown function (DUF688)
orange1.1g007889m.g	310.837	1.85427	0.0105541	0.131847	208	119	148	52	1200	105	282	378	PF01397,PF03936	PTHR31225,PTHR31225:SF0		4.2.3.48	K15086	GO:0016829,GO:0010333,GO:0008152,GO:0000287	AT1G61680.1	ATTPS14,TPS14	terpene synthase 14
orange1.1g048474m.g	6422.13	-0.470876	0.0105578	0.131847	6557	7360	7415	7372	5615	3417	6891	7013	PF00240	PTHR15204,PTHR15204:SF1	KOG4248			GO:0005515	AT5G42220.1		Ubiquitin-like superfamily protein
orange1.1g007386m.g	400.599	0.772088	0.0105794	0.132034	312	274	234	323	362	684	460	542	PF04857	PTHR15092,PTHR15092:SF22	KOG1990	3.1.13.4	K01148	GO:0005634	AT1G55870.2	AHG2,ATPARN	Polynucleotidyl transferase, ribonuclease H-like superfamily protein
orange1.1g005476m.g	170.605	0.85995	0.0106019	0.132067	128	146	91	107	156	312	178	242	PF14432,PF01535,PF13041	PTHR24015,PTHR24015:SF469					AT1G08070.1	OTP82	Tetratricopeptide repeat (TPR)-like superfamily protein
orange1.1g006955m.g	84.2492	1.06611	0.0105979	0.132067	64	42	40	64	68	174	98	118	PF13812,PF13041,PF01535	PTHR24015					AT4G02750.1		Tetratricopeptide repeat (TPR)-like superfamily protein
orange1.1g023105m.g	358.78	1.89735	0.0105998	0.132067	196	73	169	144	189	1306	164	473	PF08880,PF08879	PTHR31602,PTHR31602:SF4				GO:0006355,GO:0005634,GO:0005524,GO:0032502,GO:0006351	AT3G13960.1	AtGRF5,GRF5	growth-regulating factor 5
orange1.1g032012m.g	353.135	0.380042	0.0106351	0.132397	313	349	297	233	403	293	465	530	PF00139	PTHR27007,PTHR27007:SF24				GO:0030246	AT5G10530.1		Concanavalin A-like lectin protein kinase family protein
orange1.1g015987m.g	640.046	0.520343	0.0106574	0.132504	447	624	547	415	637	800	812	872	PF04570	PTHR33059,PTHR33059:SF16					AT5G11460.1		Protein of unknown function (DUF581)
orange1.1g034832m.g	116.124	1.02985	0.0106504	0.132504	77	86	62	71	94	249	126	152	PF00687	PTHR23105,PTHR23105:SF51					AT2G42710.1		Ribosomal protein L1p/L10e family
orange1.1g036290m.g	76.51	0.753826	0.0106636	0.132504	55	69	45	52	66	120	88	122	PF01535,PF13041	PTHR24015,PTHR24015:SF715					AT3G09040.1		Pentatricopeptide repeat (PPR) superfamily protein
orange1.1g045475m.g	78.3324	0.869745	0.0106732	0.132541	83	57	35	43	105	51	143	138	PF13589	PTHR23336,PTHR23336:SF7					AT4G24970.1		Histidine kinase-, DNA gyrase B-, and HSP90-like ATPase family protein
orange1.1g043053m.g	106.733	-1.12134	0.0107693	0.133651	133	117	225	84	69	31	67	127	PF00560,PF13855,PF00069	PTHR27000,PTHR27000:SF92	KOG1187	2.7.11.1		GO:0005515,GO:0006468,GO:0005524,GO:0004672	AT3G24240.1		Leucine-rich repeat receptor-like protein kinase family protein
orange1.1g048816m.g	35.6714	1.63156	0.0107881	0.133801	13	8	9	36	53	18	96	69	PF03478	PTHR11102,PTHR11102:SF101					AT2G17036.1		F-box family protein with a domain of unknown function (DUF295)
orange1.1g010088m.g	749.369	0.648674	0.0108091	0.133978	658	587	449	572	714	1155	862	996	PF00069	PTHR27003,PTHR27003:SF77	KOG1187	2.7.11.1		GO:0006468,GO:0005524,GO:0004672	AT3G19300.1		Protein kinase superfamily protein
orange1.1g018099m.g	53.4754	-2.62989	0.0108365	0.133984	14	135	115	87	37	0	14	10	PF14226,PF03171	PTHR10209,PTHR10209:SF176	KOG0143	1.14.11.32		GO:0055114,GO:0016491	AT1G17020.1	ATSRG1,SRG1	senescence-related gene 1
orange1.1g018817m.g	6507.58	-0.83637	0.0108303	0.133984	11264	10567	4474	6624	4643	2464	6535	6547	PF03171,PF14226	PTHR10209,PTHR10209:SF167	KOG0143	1.14.11.9		GO:0055114,GO:0016491	AT2G36690.1		2-oxoglutarate (2OG) and Fe(II)-dependent oxygenase superfamily protein
orange1.1g024498m.g	1580.7	-0.529978	0.0108342	0.133984	2023	2250	1276	1744	1304	810	1592	1834	PF10184	PTHR22750,PTHR22750:SF44	KOG4457				AT1G79510.2		Uncharacterized conserved protein (DUF2358)
orange1.1g047785m.g	472.487	-0.871669	0.0108179	0.133984	683	688	522	487	516	195	401	262	PF04852	PTHR31165,PTHR31165:SF10					AT2G42610.1	LSH10	Protein of unknown function (DUF640)
orange1.1g026814m.g	1139.52	-0.77793	0.0109299	0.135055	1956	1722	837	1155	867	457	1192	1090	PF11016	PTHR35551,PTHR35551:SF1					AT5G38660.1	APE1	acclimation of photosynthesis to environment
orange1.1g024941m.g	2120.2	-1.10717	0.0109562	0.135296	2796	3451	2158	2853	1659	346	1813	2066	PF03134	PTHR12300,PTHR12300:SF44	KOG1726		K17338		AT5G42560.1		Abscisic acid-responsive (TB2/DP1, HVA22) family protein
orange1.1g031876m.g	3267.34	-0.620588	0.0109639	0.135308	4195	4579	3502	3134	2937	1331	3216	3561	PF00241	PTHR11913,PTHR11913:SF20	KOG1735		K05765	GO:0005622,GO:0003779,GO:0030042,GO:0015629	AT2G31200.1	ADF6,ATADF6	actin depolymerizing factor 6
orange1.1g004637m.g	2062.58	-1.03276	0.0110052	0.135398	2178	3168	3280	2046	1923	482	1798	1568	PF07714	PTHR27003,PTHR27003:SF43		2.7.11.1		GO:0006468,GO:0004672	AT1G14390.1		Leucine-rich repeat protein kinase family protein
orange1.1g006587m.g	1402.22	0.826777	0.0109833	0.135398	1019	930	999	949	1123	2569	1658	1900	PF16499	PTHR11452,PTHR11452:SF14	KOG2366	3.2.1.22			AT3G26380.1		Melibiase family protein
orange1.1g007587m.g	5574.65	-1.01584	0.0109973	0.135398	10265	8879	4865	5374	4340	1268	5150	5286	PF05368	PTHR10366,PTHR10366:SF343		1.3.1.75			AT1G16720.1	HCF173	high chlorophyll fluorescence phenotype 173
orange1.1g017514m.g	6512.89	1.85419	0.0110016	0.135398	1794	2538	4867	1507	20094	1097	9751	12212	PF03492	PTHR31009,PTHR31009:SF6		2.1.1.274,2.1.1.273		GO:0008168	AT3G11480.1	ATBSMT1,BSMT1	S-adenosyl-L-methionine-dependent methyltransferases superfamily protein
orange1.1g030088m.g	845.839	-0.450095	0.011	0.135398	1150	1120	632	916	638	603	837	940		PTHR14154,PTHR14154:SF12					AT1G34000.1	OHP2	one-helix protein 2
orange1.1g022512m.g	258.534	1.35578	0.0110455	0.135727	110	196	116	142	196	110	468	945	PF04720	PTHR31579,PTHR31579:SF2					AT4G32480.1		Protein of unknown function (DUF506)
orange1.1g033715m.g	177.24	1.83351	0.0110456	0.135727	108	37	58	96	83	629	172	158	PF02704	PTHR23201,PTHR23201:SF8					AT1G74670.1		Gibberellin-regulated family protein
orange1.1g002278m.g	570.082	1.35472	0.0110842	0.135933	491	172	302	276	290	1340	646	1046	PF08263,PF00069,PF13855	PTHR27000,PTHR27000:SF84	KOG1187	2.7.11.1		GO:0006468,GO:0005524,GO:0004672,GO:0005515	AT5G62230.1	ERL1	ERECTA-like 1
orange1.1g015555m.g	2615.45	0.540481	0.0110762	0.135933	2077	1903	1928	2296	2936	1840	3889	4723	PF05212	PTHR31210,PTHR31210:SF11					AT1G11170.1		Protein of unknown function (DUF707)
orange1.1g019796m.g	1032.97	0.843787	0.0110896	0.135933	834	684	581	764	875	1914	1170	1388	PF04427	PTHR12661					AT5G61770.3	PPAN	PETER PAN-like protein
orange1.1g034199m.g	3595.7	-1.54362	0.0110802	0.135933	6381	5988	4439	4098	2747	204	2484	2567		PTHR24282,PTHR24282:SF53		1.3.3.9			AT3G14690.1	CYP72A15	cytochrome P450, family 72, subfamily A, polypeptide 15
orange1.1g016314m.g	1637.32	1.00948	0.0111244	0.136276	1214	1126	939	942	1327	3587	1741	2004	PF05185	PTHR11006,PTHR11006:SF68	KOG1499	2.1.1.125		GO:0008168,GO:0006479	AT1G04870.2	ATPRMT10,PRMT10	protein arginine methyltransferase 10
orange1.1g000230m.g	6352.58	-0.856593	0.011156	0.136495	11576	8229	4249	8058	3407	2621	6766	6962	PF12807,PF15044,PF13424	PTHR12601,PTHR12601:SF9			K03255		AT4G28080.1		Tetratricopeptide repeat (TPR)-like superfamily protein
orange1.1g011958m.g	2183.36	0.392318	0.0111531	0.136495	2009	1831	1518	1951	2035	2517	2644	3139		PTHR10721,PTHR10721:SF1					AT2G36070.1	ATTIM44-2,TIM44-2	translocase inner membrane subunit 44-2
orange1.1g017410m.g	1921.83	-0.283446	0.0111878	0.1368	2342	2078	1767	1996	1437	1474	2206	2214	PF02779	PTHR11624,PTHR11624:SF21	KOG0525	1.2.4.4			AT3G13450.1	DIN4	Transketolase family protein
orange1.1g007514m.g	1080.81	1.67768	0.0112814	0.137439	745	313	457	478	538	3635	803	1285	PF08880,PF08879	PTHR31602,PTHR31602:SF2				GO:0006355,GO:0005634,GO:0005524,GO:0032502,GO:0006351	AT2G22840.1	AtGRF1,GRF1	growth-regulating factor 1
orange1.1g011942m.g	12143.2	-0.524581	0.0112474	0.137439	17663	17135	8939	12459	8961	9233	11949	11409	PF00162	PTHR11406,PTHR11406:SF8	KOG1367	2.7.2.3		GO:0006096,GO:0004618	AT1G56190.1		Phosphoglycerate kinase family protein
orange1.1g015804m.g	518.719	0.212757	0.0112569	0.137439	490	516	408	449	525	469	634	715	PF00733	PTHR11772,PTHR11772:SF3		6.3.5.4		GO:0006529,GO:0004066	AT2G03667.1		Asparagine synthase family protein
orange1.1g029466m.g	1063.19	-0.587084	0.0112735	0.137439	1544	1555	961	944	1009	543	974	1061		PTHR33700,PTHR33700:SF4					AT4G33740.2
orange1.1g034205m.g	233.317	-1.15373	0.0112795	0.137439	261	243	347	375	270	77	113	129	PF00462	PTHR10168,PTHR10168:SF57	KOG1752	1.8.1.9	K03676	GO:0045454,GO:0015035,GO:0009055	AT2G30540.1		Thioredoxin superfamily protein
orange1.1g040145m.g	1132.86	-0.829118	0.0112733	0.137439	1570	1654	1182	1240	911	313	1064	1269	PF00646,PF01344	PTHR24411,PTHR24411:SF27				GO:0005515	AT1G30090.1		Galactose oxidase/kelch repeat superfamily protein
orange1.1g005001m.g	4887.13	-0.751802	0.0113137	0.137537	5234	6424	7491	4444	5036	2319	3847	3950	PF08263,PF13855	PTHR27001,PTHR27001:SF21		2.7.11.1		GO:0005515	AT4G22130.1	SRF8	STRUBBELIG-receptor family 8
orange1.1g019570m.g	25924.1	-0.492352	0.0113066	0.137537	28708	36776	29093	23120	24449	14158	25232	27240	PF02183,PF00046	PTHR24326,PTHR24326:SF196	KOG0483			GO:0043565,GO:0006355,GO:0003700,GO:0003677	AT4G40060.1	ATHB-16,ATHB16,HB16	homeobox protein 16
orange1.1g034885m.g	543.915	-0.699094	0.0113045	0.137537	580	698	796	517	460	217	515	589	NA
orange1.1g037562m.g	2500.42	-0.524417	0.0113171	0.137537	2755	3123	3226	2286	2109	1259	2581	2826	PF16186,PF00514	PTHR23316,PTHR23316:SF22				GO:0005515	AT4G16143.2	IMPA-2	importin alpha isoform 2
orange1.1g011286m.g	64.5162	-1.12763	0.011333	0.137646	119	74	90	60	41	60	22	37	PF00004,PF14363	PTHR23070,PTHR23070:SF32				GO:0005524	AT3G50930.1	BCS1	cytochrome BC1 synthesis
orange1.1g047872m.g	247.904	2.19689	0.0113498	0.137767	81	37	127	90	72	1055	128	242	PF00612,PF13178	PTHR32295,PTHR32295:SF21				GO:0005515	AT4G00820.1	iqd17	IQ-domain 17
orange1.1g005809m.g	421.096	-0.688256	0.0113967	0.137832	706	474	379	469	346	169	414	459	PF00069,PF00139	PTHR27007,PTHR27007:SF43	KOG1187	2.7.11.1		GO:0006468,GO:0005524,GO:0004672,GO:0030246	AT3G08870.1		Concanavalin A-like lectin protein kinase family protein
orange1.1g005838m.g	1268.24	-0.881596	0.0113792	0.137832	1674	1891	1491	1333	1069	319	1132	1359	PF01764	PTHR21493,PTHR21493:SF119		3.1.1.73		GO:0006629	AT4G13550.1		triglyceride lipases;triglyceride lipases
orange1.1g022270m.g	995.055	0.396123	0.0113759	0.137832	894	846	821	761	998	1162	1329	1182		PTHR10460					AT2G46225.1	ABIL1	ABI-1-like 1
orange1.1g024450m.g	170.794	-1.06637	0.0113685	0.137832	192	254	295	149	178	49	126	107	PF01657	PTHR32080,PTHR32080:SF9					AT1G04520.1	PDLP2	plasmodesmata-located protein 2
orange1.1g027472m.g	66.5677	2.2526	0.0113956	0.137832	39	14	17	20	17	289	52	44	PF03195	PTHR31301,PTHR31301:SF22					AT1G65620.1	AS2	Lateral organ boundaries (LOB) domain family protein
orange1.1g032181m.g	15160.2	1.32324	0.0113854	0.137832	8143	7815	7703	9637	10600	42251	13983	16721	PF00125	PTHR23428	KOG1744			GO:0003677,GO:0000786	AT3G45980.1	H2B,HTB9	Histone superfamily protein
orange1.1g034265m.g	138	0.729091	0.0114175	0.138001	86	84	101	126	114	176	236	195	NA
orange1.1g004397m.g	13.8965	1.28335	0.0115323	0.139227	8	5	10	8	9	23	21	30	PF02705	PTHR30540,PTHR30540:SF25			K03549	GO:0071805,GO:0016020,GO:0015079	AT4G13420.1	ATHAK5,HAK5	high affinity K+ transporter 5
orange1.1g046460m.g	9.23453	3.37984	0.011533	0.139227	0	0	1	5	19	1	13	44	PF14009	PTHR33052,PTHR33052:SF21					AT2G23690.1
orange1.1g034844m.g	58.6807	-1.40343	0.0115454	0.139293	126	60	94	51	49	10	19	61	NA
orange1.1g042219m.g	160.873	0.872507	0.0115549	0.139323	123	112	87	118	133	301	187	219	NA
orange1.1g037301m.g	553.221	-1.11102	0.0115873	0.139629	804	1113	617	440	457	111	514	426	PF16983	PTHR31970,PTHR31970:SF3					AT2G25680.1	MOT1	molybdate transporter 1
orange1.1g012765m.g	338.835	0.43049	0.0115997	0.139694	282	331	284	222	363	372	368	521	PF00069	PTHR27001,PTHR27001:SF105	KOG1187	2.7.11.1		GO:0006468,GO:0005524,GO:0004672	AT5G65530.1		Protein kinase superfamily protein
orange1.1g046934m.g	7.64028	-2.52823	0.0116255	0.13992	4	5	16	23	2	4	0	3	PF08787	PTHR33681,PTHR33681:SF4
orange1.1g037721m.g	2634.79	1.62494	0.0116607	0.14026	1443	807	1618	1070	1928	8390	1320	3531	PF00201	PTHR11926,PTHR11926:SF359		2.4.1.115		GO:0016758,GO:0008152	AT5G54010.1		UDP-Glycosyltransferase superfamily protein
orange1.1g006343m.g	82.9321	1.19365	0.0116892	0.140485	68	43	36	49	65	197	93	100	PF01535,PF13041	PTHR24015,PTHR24015:SF284					AT1G53600.1		Tetratricopeptide repeat (TPR)-like superfamily protein
orange1.1g039060m.g	537.527	-0.856139	0.0116936	0.140485	746	736	842	360	402	347	528	295	PF13632,PF14569	PTHR13301,PTHR13301:SF28		2.4.1.12	K10999		AT5G17420.1	ATCESA7,CESA7,IRX3,MUR10	Cellulose synthase family protein
orange1.1g028297m.g	2876.26	-0.886243	0.0117301	0.140754	2884	3953	4652	2840	2361	929	1993	3474	PF00156	PTHR11776,PTHR11776:SF8	KOG1712	2.4.2.7		GO:0009116	AT5G11160.1	APT5	adenine phosphoribosyltransferase 5
orange1.1g028632m.g	10688.1	-0.622459	0.0117272	0.140754	14766	14678	11158	9925	10165	4497	9940	11284	PF15365	PTHR33670,PTHR33670:SF1					AT3G21570.1
orange1.1g006927m.g	98.9649	-0.919382	0.0117566	0.140987	115	181	139	69	80	62	86	52	PF14686,PF14683,PF06045	PTHR32018,PTHR32018:SF4		4.2.2.23	K18195		AT4G24430.1		Rhamnogalacturonate lyase family protein
orange1.1g016684m.g	1266.02	-0.305387	0.0117849	0.141072	1283	1368	1378	1362	1077	861	1359	1501	PF00481	PTHR13832,PTHR13832:SF252	KOG0698	3.1.3.16		GO:0003824,GO:0006470,GO:0004722	AT2G33700.1		Protein phosphatase 2C family protein
orange1.1g018716m.g	817.29	-0.662459	0.0117804	0.141072	1104	959	903	914	673	298	853	915	PF13489	PTHR14614,PTHR14614:SF43	KOG2920	2.1.1.85			AT2G43320.2		S-adenosyl-L-methionine-dependent methyltransferases superfamily protein
orange1.1g026988m.g	286.65	1.83094	0.0117842	0.141072	179	56	169	79	178	1010	186	308	PF00072	PTHR24423,PTHR24423:SF436		2.7.13.3		GO:0000160	AT2G17820.1	AHK1,ATHK1,HK1	histidine kinase 1
orange1.1g006317m.g	476.434	0.630602	0.0117972	0.141134	538	332	225	367	566	448	636	801	PF00069,PF01657	PTHR27002,PTHR27002:SF122				GO:0006468,GO:0005524,GO:0004672	AT4G23220.1	CRK14	cysteine-rich RLK (RECEPTOR-like protein kinase) 14
orange1.1g005832m.g	3115.16	-0.548514	0.0118215	0.141256	4128	4480	2933	2916	2941	1520	3035	3240	PF01593	PTHR10668,PTHR10668:SF5	KOG4254	5.2.1.13	K09835	GO:0055114,GO:0016491	AT1G06820.1	CCR2,CRTISO	carotenoid isomerase
orange1.1g021611m.g	106.494	0.942426	0.011816	0.141256	65	49	68	96	75	170	161	177							AT3G05625.1		Tetratricopeptide repeat (TPR)-like superfamily protein
orange1.1g041914m.g	37.1654	1.53507	0.0118396	0.141387	23	12	32	6	29	86	51	56	PF13561	PTHR24322,PTHR24322:SF498	KOG0725	1.1.1.145,1.1.1.51			AT2G47140.1		NAD(P)-binding Rossmann-fold superfamily protein
orange1.1g010603m.g	184.124	1.82717	0.0118524	0.141455	124	73	70	50	82	674	116	207	PF07714,PF00069	PTHR24351,PTHR24351:SF84		2.7.11.1		GO:0006468,GO:0004672,GO:0005524	AT5G40030.1		Protein kinase superfamily protein
orange1.1g004723m.g	1114.82	-0.535386	0.011862	0.141485	1072	1464	1561	983	946	777	973	1103	PF12043	PTHR31390,PTHR31390:SF1					AT4G11450.1		Protein of unknown function (DUF3527)
orange1.1g027005m.g	7186.38	-0.479728	0.0118972	0.14182	10511	9529	5540	7211	5185	4738	7755	7806	PF08802	PTHR10134,PTHR10134:SF5		1.10.9.1		GO:0055114,GO:0051537,GO:0042651,GO:0009496,GO:0016679	AT4G03280.1	PETC,PGR1	photosynthetic electron transfer C
orange1.1g000635m.g	25.7545	-1.02343	0.0119177	0.14198	33	53	30	19	13	21	18	18	PF01637	PTHR23155,PTHR23155:SF554	KOG4658			GO:0005524	AT4G27190.1		NB-ARC domain-containing disease resistance protein
orange1.1g014374m.g	1504.01	-0.736553	0.0119472	0.142245	1679	1904	2082	1571	1029	1465	945	1094		PTHR12565,PTHR12565:SF129					AT1G10120.1		basic helix-loop-helix (bHLH) DNA-binding superfamily protein
orange1.1g011765m.g	34.3595	-0.999156	0.0119638	0.142274	52	59	43	25	32	18	15	30	PF00201	PTHR11926,PTHR11926:SF367		2.4.1.273		GO:0016758,GO:0008152	AT2G22590.1		UDP-Glycosyltransferase superfamily protein
orange1.1g038186m.g	35.2741	-0.845503	0.0119584	0.142274	51	57	32	38	26	11	36	36		PTHR10992,PTHR10992:SF752					AT5G38520.2		alpha/beta-Hydrolases superfamily protein
orange1.1g046221m.g	78.4853	1.14183	0.0119729	0.142297	58	42	48	41	65	181	97	82	PF01535,PF13041	PTHR24015,PTHR24015:SF803					AT4G13650.1		Pentatricopeptide repeat (PPR) superfamily protein
orange1.1g005548m.g	1193.01	1.16159	0.0119949	0.142388	789	596	596	858	1024	2901	1127	1384	PF00004,PF02190	PTHR10046,PTHR10046:SF44		3.4.21.53	K08675	GO:0005524,GO:0006508,GO:0004176,GO:0030163,GO:0004252	AT5G26860.1	LON1,LON_ARA_ARA	lon protease 1
orange1.1g005662m.g	2015.38	-0.462429	0.0119926	0.142388	2627	2720	1763	2007	1685	1078	2141	2350	PF12014	PTHR33917,PTHR33917:SF1					AT4G33630.2	EX1	Protein of unknown function (DUF3506)
orange1.1g006700m.g	670.206	1.03152	0.0120084	0.142464	528	389	332	458	566	1470	719	803	PF00004,PF12037	PTHR23075,PTHR23075:SF3				GO:0005524	AT2G18330.1		AAA-type ATPase family protein
orange1.1g018495m.g	247.343	1.10727	0.0120532	0.142837	264	160	59	138	335	159	483	492	PF00447	PTHR10015,PTHR10015:SF187			K09419	GO:0043565,GO:0006355,GO:0005634,GO:0003700	AT3G24520.1	AT-HSFC1,HSFC1	heat shock transcription factor C1
orange1.1g019892m.g	39.1901	-0.932726	0.0120542	0.142837	69	63	44	26	28	23	38	23	PF03188,PF03351	PTHR23130,PTHR23130:SF97	KOG4293			GO:0016021	AT3G61750.1		Cytochrome b561/ferric reductase transmembrane with DOMON related domain
orange1.1g004200m.g	1679.27	-0.469872	0.0120939	0.143223	1768	2234	2074	1469	1570	1033	1628	1680		PTHR32166,PTHR32166:SF25					AT1G12380.1
orange1.1g002314m.g	3556.82	-0.707315	0.0121411	0.143696	5092	4477	4526	3037	3861	1804	2606	2910	PF00982	PTHR10788,PTHR10788:SF6		2.4.1.15		GO:0005992,GO:0003824	AT1G78580.1	ATTPS1,TPS1	trehalose-6-phosphate synthase
orange1.1g025351m.g	281.752	-0.783536	0.0121565	0.143793	522	223	328	308	152	232	234	240	PF00249	PTHR10641,PTHR10641:SF611					AT3G50060.1	MYB77	myb domain protein 77
orange1.1g018804m.g	184.217	-1.32212	0.0121675	0.143838	273	366	245	147	155	24	169	102	PF00892	PTHR31218,PTHR31218:SF33				GO:0016021,GO:0016020,GO:0022857	AT4G08300.1		nodulin MtN21 /EamA-like transporter family protein
orange1.1g011278m.g	8129.73	-0.501019	0.01219	0.144018	9319	11534	8510	7683	7647	4118	7884	8967	PF07690	PTHR23503,PTHR23503:SF19				GO:0055085,GO:0016021	AT1G67300.1		Major facilitator superfamily protein
orange1.1g008612m.g	1185.67	0.204131	0.012209	0.144157	1128	1128	949	1061	1116	1133	1480	1604	PF00249,PF04433	PTHR12802,PTHR12802:SF2				GO:0005515	AT2G47620.1	ATSWI3A,CHB1,SWI3A	SWITCH/sucrose nonfermenting 3A
orange1.1g032156m.g	2496.75	0.812393	0.0122496	0.144551	1360	1690	1687	2195	1822	3964	3631	3736		PTHR36311,PTHR36311:SF1		1.97.1.12			AT1G08380.1	PSAO	photosystem I subunit O
orange1.1g038161m.g	123.789	-1.22442	0.0122569	0.144551	230	128	108	207	70	19	126	114	PF01679	PTHR21659,PTHR21659:SF25	KOG1773			GO:0016021	AT2G38905.1		Low temperature and salt responsive protein family
orange1.1g048771m.g	5016.4	-0.604592	0.0123146	0.145146	4652	8243	6249	4332	4024	2820	5066	4949	PF00046,PF01852,PF08670	PTHR24326,PTHR24326:SF217			K09338	GO:0003677,GO:0008289	AT1G52150.1	ATHB-15,ATHB15,CNA,ICU4	Homeobox-leucine zipper family protein / lipid-binding START domain-containing protein
orange1.1g009022m.g	1511.8	-0.504337	0.0123232	0.145162	2241	1941	1449	1302	1136	1322	1264	1434	PF00400	PTHR15169,PTHR15169:SF0	KOG0277,KOG4714			GO:0005515	AT5G58760.1	DDB2	damaged DNA binding 2
orange1.1g038936m.g	60.7811	1.36726	0.0124247	0.14627	37	40	31	24	40	166	65	70	PF13812,PF12854,PF13041,PF01535	PTHR24015,PTHR24015:SF97					AT4G37170.1		Pentatricopeptide repeat (PPR) superfamily protein
orange1.1g002186m.g	1286.09	-0.582482	0.0124608	0.14645	1383	1851	1764	974	1071	913	1120	1175	PF08263,PF07714,PF13855	PTHR27000,PTHR27000:SF181	KOG1187	2.7.11.1		GO:0006468,GO:0004672,GO:0005515	AT5G51350.1		Leucine-rich repeat transmembrane protein kinase family protein
orange1.1g008592m.g	18.7614	-2.33471	0.0124523	0.14645	35	39	44	4	16	1	5	3	PF00394,PF07731,PF07732	PTHR11709,PTHR11709:SF62		1.10.3.2	K05909	GO:0055114,GO:0016491,GO:0005507	AT5G60020.1	ATLAC17,LAC17	laccase 17
orange1.1g041971m.g	230.972	-0.774059	0.0124693	0.14645	207	376	318	225	207	93	218	205	PF13245,PF13087	PTHR10887,PTHR10887:SF372	KOG1801				AT1G65810.1		P-loop containing nucleoside triphosphate hydrolases superfamily protein
orange1.1g048812m.g	272.223	0.585089	0.0124688	0.14645	274	210	186	177	246	379	322	403	PF14432,PF13041	PTHR24015					AT2G29760.1	OTP81	Tetratricopeptide repeat (TPR)-like superfamily protein
orange1.1g008637m.g	532.401	-0.337266	0.0125096	0.146628	611	622	512	557	383	467	565	548	PF10250	PTHR31288,PTHR31288:SF10					AT2G01480.1		O-fucosyltransferase family protein
orange1.1g012916m.g	517.399	0.818131	0.012521	0.146628	376	352	303	414	506	939	590	607	PF02628	PTHR23289,PTHR23289:SF2			K02259	GO:0055114,GO:0016627,GO:0016021,GO:0006784	AT5G56090.1	COX15	cytochrome c oxidase 15
orange1.1g020837m.g	579.228	1.2142	0.0125205	0.146628	414	424	199	331	722	195	1295	1417	PF00067	PTHR24298,PTHR24298:SF178		1.14.13.121		GO:0055114,GO:0020037,GO:0016705,GO:0005506	AT3G26300.1	CYP71B34	cytochrome P450, family 71, subfamily B, polypeptide 34
orange1.1g021511m.g	170.517	2.26624	0.0125393	0.146628	39	21	102	57	51	716	71	210	PF00704	PTHR11177,PTHR11177:SF186		3.2.1.14		GO:0005975,GO:0004553
orange1.1g027214m.g	498.323	-0.482721	0.0125403	0.146628	489	511	627	598	395	298	506	570	PF00635	PTHR10809,PTHR10809:SF42				GO:0005789	AT5G47180.2		Plant VAMP (vesicle-associated membrane protein) family protein
orange1.1g031473m.g	1131.49	0.416954	0.0125264	0.146628	1141	978	794	855	1051	1371	1404	1543		PTHR12903				GO:0006412,GO:0005840,GO:0005622,GO:0003735	AT5G23535.1		KOW domain-containing protein
orange1.1g033869m.g	320.715	0.308618	0.0125037	0.146628	327	291	228	268	330	274	428	472	PF14803,PF01096	PTHR11239,PTHR11239:SF12	KOG2906	2.7.7.6	K03019	GO:0008270,GO:0006351,GO:0003676	AT4G07950.1		DNA-directed RNA polymerase, subunit M, archaeal
orange1.1g039104m.g	199.76	0.95149	0.0125433	0.146628	130	108	118	166	159	389	234	280	PF04678	PTHR13462,PTHR13462:SF19					AT1G57610.1		Protein of unknown function (DUF607)
orange1.1g002125m.g	689.537	-1.05586	0.0125947	0.147142	902	843	966	872	603	123	601	611	PF13676,PF00931	PTHR11017,PTHR11017:SF162				GO:0007165,GO:0005515,GO:0043531	AT4G12010.1		Disease resistance protein (TIR-NBS-LRR class) family
orange1.1g015053m.g	3700.89	1.22702	0.0126035	0.147159	3146	1482	1933	2027	2227	9000	4115	5263	PF14576	PTHR33232					AT3G01680.1
orange1.1g040214m.g	324.887	0.472202	0.0126188	0.147251	229	261	277	279	290	317	441	562		PTHR37262,PTHR37262:SF1					AT5G48470.1
orange1.1g003492m.g	13491.1	-1.04856	0.0126614	0.147295	20215	22656	15594	12644	11330	2524	11884	12443	PF00534,PF00862	PTHR12526,PTHR12526:SF348		2.4.1.13	K00695	GO:0016157,GO:0005985	AT4G02280.1	ATSUS3,SUS3	sucrose synthase 3
orange1.1g007142m.g	842.096	1.50001	0.0126639	0.147295	630	266	399	407	412	2453	699	1305	PF04782	PTHR21450,PTHR21450:SF17					AT1G21740.1		Protein of unknown function (DUF630 and DUF632)
orange1.1g007992m.g	448.511	0.786862	0.0126502	0.147295	303	342	299	326	393	803	498	597	PF01985	PTHR31426,PTHR31426:SF4				GO:0003723	AT3G27550.1		RNA-binding CRS1 / YhbY (CRM) domain protein
orange1.1g009831m.g	1927.35	-0.323348	0.0126351	0.147295	2291	2223	1904	1892	1826	1185	2043	2192		PTHR10593,PTHR10593:SF27					AT1G34370.1	STOP1	C2H2 and C2HC zinc fingers superfamily protein
orange1.1g041037m.g	971.952	0.647221	0.012654	0.147295	815	765	582	775	863	1488	1073	1440	PF08164,PF13339	PTHR15565,PTHR15565:SF0	KOG2773		K14782	GO:0005634	AT5G61330.1		rRNA processing protein-related
orange1.1g041043m.g	64.5344	1.38251	0.0126718	0.147295	45	48	29	19	104	19	162	126	PF08488,PF13947,PF07714	PTHR27005,PTHR27005:SF7	KOG1187	2.7.11.1		GO:0016021,GO:0004674,GO:0030247,GO:0006468,GO:0004672	AT1G16120.1	WAKL1	wall associated kinase-like 1
orange1.1g043161m.g	501.571	0.561558	0.0126743	0.147295	512	324	311	423	439	598	695	779	PF01554	PTHR11206,PTHR11206:SF152	KOG1347		K03327	GO:0055085,GO:0016020,GO:0015297,GO:0015238,GO:0006855	AT4G25640.2	ATDTX35,DTX35,FFT	detoxifying efflux carrier 35
orange1.1g007374m.g	2951.14	-0.548798	0.0127004	0.147427	3637	3725	3153	3079	2690	1290	3089	3188	PF00342	PTHR11469,PTHR11469:SF1		5.3.1.9		GO:0006096,GO:0006094,GO:0004347	AT5G42740.1		Sugar isomerase (SIS) family protein
orange1.1g032053m.g	2815.85	-1.98386	0.0126942	0.147427	5008	7287	3265	2232	2960	141	941	508	NA
orange1.1g022562m.g	11238.2	0.366211	0.0127181	0.147547	8736	11637	9199	8466	12150	9046	15869	16764	PF00249	PTHR12374,PTHR12374:SF26					AT1G19000.2		Homeodomain-like superfamily protein
orange1.1g006450m.g	2026.1	-0.334626	0.0127653	0.147749	2035	2152	2306	2198	1737	1434	1934	2465	PF00069	PTHR24362,PTHR24362:SF258	KOG0589	2.7.11.1	K08857	GO:0006468,GO:0005524,GO:0004672	AT3G20860.1	ATNEK5,NEK5	NIMA-related kinase 5
orange1.1g007415m.g	1162.06	0.287842	0.0127598	0.147749	1189	1091	864	924	1073	1200	1492	1591	PF04676,PF04677	PTHR12072,PTHR12072:SF4					AT5G56900.2		CwfJ-like family protein / zinc finger (CCCH-type) family protein
orange1.1g024441m.g	92.6877	-1.07257	0.0127467	0.147749	143	158	113	78	71	20	105	61	PF00249	PTHR10641,PTHR10641:SF674	KOG0048		K09422		AT4G12350.1	AtMYB42,MYB42	myb domain protein 42
orange1.1g039791m.g	171.438	1.08871	0.0127573	0.147749	113	102	91	117	187	386	150	186	PF02536	PTHR13068,PTHR13068:SF25	KOG1267			GO:0006355,GO:0005739,GO:0003690	AT3G60400.1		Mitochondrial transcription termination factor family protein
orange1.1g016130m.g	575.268	1.21324	0.0127833	0.147872	369	408	242	332	595	1450	529	513	PF03634	PTHR31072,PTHR31072:SF33					AT1G69690.1		TCP family transcription factor
orange1.1g000615m.g	9227.34	1.18855	0.0128206	0.14796	5424	5759	5211	5347	11971	2756	21854	20756	PF00005,PF14510,PF08370,PF01061	PTHR19241,PTHR19241:SF261	KOG0061			GO:0016887,GO:0005524,GO:0016020	AT2G36380.1	ATPDR6,PDR6	pleiotropic drug resistance 6
orange1.1g001001m.g	412.072	0.599356	0.0128428	0.14796	259	396	392	218	451	413	582	649		PTHR31008,PTHR31008:SF4					AT4G27430.1	CIP7	COP1-interacting protein 7
orange1.1g014090m.g	2865.82	-0.908759	0.0128337	0.14796	3357	4802	3269	3112	2388	689	2730	2842		PTHR12565,PTHR12565:SF86					AT2G20180.3	PIF1,PIL5	phytochrome interacting factor 3-like 5
orange1.1g033743m.g	262.737	-1.13934	0.0128112	0.14796	193	454	462	276	279	93	153	147	NA
orange1.1g038103m.g	49.8216	1.68979	0.0128357	0.14796	29	18	17	27	37	159	24	71	PF08276,PF00954,PF01453,PF00069	PTHR27002,PTHR27002:SF136	KOG1187	2.7.11.1		GO:0048544,GO:0006468,GO:0005524,GO:0004672	AT2G19130.1		S-locus lectin protein kinase family protein
orange1.1g038617m.g	184.664	1.22704	0.0128079	0.14796	122	57	69	175	106	230	333	459	PF00171	PTHR11699,PTHR11699:SF117		1.2.1.3	K00128	GO:0055114,GO:0016491,GO:0008152	AT4G36250.1	ALDH3F1	aldehyde dehydrogenase 3F1
orange1.1g039601m.g	8.93559	3.65824	0.0128313	0.14796	0	2	1	2	0	44	9	8	PF02519	PTHR31175				GO:0009733	AT1G29420.1		SAUR-like auxin-responsive protein family
orange1.1g020781m.g	637.712	0.7372	0.0128609	0.148083	624	538	361	351	520	1008	826	921	PF07837	PTHR12234,PTHR12234:SF3		6.3.3.2,2.1.2.5		GO:0016740,GO:0008152,GO:0005542	AT2G20830.2		transferases;folic acid binding
orange1.1g040088m.g	393.101	0.583871	0.0128691	0.148091	362	327	201	334	410	521	463	548	PF01778	PTHR10544,PTHR10544:SF1	KOG3412		K02903	GO:0006412,GO:0005840,GO:0005622,GO:0003735	AT4G29410.1		Ribosomal L28e protein family
orange1.1g003141m.g	1172.41	0.847405	0.0128941	0.148293	901	816	708	818	999	2246	1279	1517	PF03914,PF07540	PTHR14428,PTHR14428:SF5	KOG2153		K14834		AT1G79150.1		binding
orange1.1g046803m.g	120.065	1.02984	0.0129248	0.148561	78	81	63	83	102	258	111	171	PF13812,PF14432,PF13041	PTHR24015,PTHR24015:SF46					AT2G33760.1		Pentatricopeptide repeat (PPR) superfamily protein
orange1.1g024012m.g	523.63	0.398041	0.012947	0.14873	477	463	365	446	464	613	657	752		PTHR31346,PTHR31346:SF2					AT3G20930.1		RNA-binding (RRM/RBD/RNP motifs) family protein
orange1.1g001434m.g	2453.84	-0.580685	0.0129631	0.148744	2454	3388	2530	2994	2255	1109	2403	2621	PF08263,PF13855,PF00069	PTHR27000,PTHR27000:SF191	KOG1187	2.7.11.1		GO:0005515,GO:0006468,GO:0005524,GO:0004672	AT2G33170.1		Leucine-rich repeat receptor-like protein kinase family protein
orange1.1g015195m.g	21.9474	1.29933	0.0129615	0.148744	14	14	13	8	17	52	27	28	PF03006	PTHR20855,PTHR20855:SF52	KOG0748		K07297	GO:0016021	AT4G37680.2	HHP4	heptahelical protein 4
orange1.1g027813m.g	220.965	0.786491	0.0129784	0.148834	121	122	186	188	178	237	329	461	PF13639	PTHR14155,PTHR14155:SF106	KOG1493		K19040	GO:0008270,GO:0005515	AT1G49220.1		RING/U-box superfamily protein
orange1.1g017485m.g	176.512	0.66258	0.0130226	0.149255	162	187	77	112	169	185	254	313	PF07690	PTHR23500,PTHR23500:SF30	KOG0254			GO:0055085,GO:0016021	AT5G61520.1		Major facilitator superfamily protein
orange1.1g022231m.g	386.555	0.626329	0.0130318	0.149274	328	329	229	295	313	563	464	603	PF02576	PTHR34544,PTHR34544:SF1				GO:0042274	AT1G69210.1		Uncharacterised protein family UPF0090
orange1.1g013211m.g	541.441	-0.400027	0.0130795	0.149734	719	731	433	526	457	391	531	581	PF07885	PTHR11003,PTHR11003:SF126	KOG1418		K05389		AT4G18160.1	ATKCO6,ATTPK3,KCO6,TPK3	Ca2+ activated outward rectifying K+ channel 6
orange1.1g030173m.g	291.4	0.515698	0.0131146	0.15005	240	256	214	218	326	389	315	370		PTHR35488,PTHR35488:SF2					AT3G06840.1
orange1.1g027215m.g	853.228	1.96618	0.0131321	0.150165	616	196	313	233	295	3354	551	850	PF04690	PTHR31675,PTHR31675:SF0				GO:0007275	AT2G45190.1	AFO,FIL,YAB1	Plant-specific transcription factor YABBY family protein
orange1.1g004938m.g	139.772	0.777914	0.0131416	0.150186	114	102	89	94	94	226	191	220	PF14432,PF13041,PF01535	PTHR24015,PTHR24015:SF581					AT4G14820.1		Pentatricopeptide repeat (PPR) superfamily protein
orange1.1g048244m.g	551.689	-0.596302	0.0131515	0.150213	730	863	457	552	485	262	555	569	PF05684	PTHR34289,PTHR34289:SF2					AT5G24000.1		Protein of unknown function (DUF819)
orange1.1g005965m.g	3210.55	0.726843	0.0132095	0.150497	3446	2772	1739	1567	3826	2267	5530	5655	PF13667,PF01964	PTHR30557,PTHR30557:SF1		4.1.99.17	K03147	GO:0051536,GO:0009228	AT2G29630.1	PY,THIC	thiaminC
orange1.1g019288m.g	475.55	0.425486	0.0132073	0.150497	443	384	377	366	422	570	655	620		PTHR34462,PTHR34462:SF1					AT4G27620.1
orange1.1g020554m.g	486.66	-0.434323	0.0131896	0.150497	635	609	525	408	435	293	530	489	PF05132	PTHR13408,PTHR13408:SF3				GO:0006383,GO:0005666,GO:0003899,GO:0003677	AT5G09380.1		RNA polymerase III RPC4
orange1.1g041949m.g	10.6689	2.81171	0.0132141	0.150497	3	0	3	4	6	48	5	9	PF00134	PTHR15615,PTHR15615:SF15	KOG1674				AT3G60550.1	CYCP3;2	cyclin p3;2
orange1.1g046292m.g	134.466	2.51234	0.0132042	0.150497	82	5	22	47	39	595	56	153	PF01764	PTHR31828,PTHR31828:SF1		3.1.1.32		GO:0006629	AT4G18550.1		alpha/beta-Hydrolases superfamily protein
orange1.1g028629m.g	265.113	-0.542637	0.0132779	0.151137	263	399	324	232	242	178	232	246	PF07714	PTHR27003,PTHR27003:SF88		2.7.11.1		GO:0006468,GO:0004672	AT3G03770.2		Leucine-rich repeat protein kinase family protein
orange1.1g030550m.g	5927.61	0.271449	0.0132958	0.151169	5317	5301	4468	5668	6136	5369	7840	7916	PF04398	PTHR31676,PTHR31676:SF12					AT5G19860.1		Protein of unknown function, DUF538
orange1.1g032802m.g	192.907	-1.21728	0.0132885	0.151169	247	424	230	158	178	43	180	85	NA
orange1.1g039845m.g	67.7501	0.902302	0.0133283	0.151452	62	70	20	35	99	69	101	100		PTHR37181					AT1G18850.1
orange1.1g008373m.g	535.418	0.424204	0.0133388	0.151485	511	352	439	459	567	537	645	831	PF03094	PTHR31942,PTHR31942:SF15				GO:0016021,GO:0006952	AT5G53760.1	ATMLO11,MLO11	Seven transmembrane MLO family protein
orange1.1g044734m.g	187.508	1.68443	0.0133504	0.15153	102	34	65	138	181	587	143	167	PF01095	PTHR31707,PTHR31707:SF39		3.1.1.11		GO:0042545,GO:0030599,GO:0005618	AT2G26440.1		Plant invertase/pectin methylesterase inhibitor superfamily
orange1.1g001210m.g	2589.95	0.508498	0.0133753	0.151554	2663	2613	1537	1580	2968	2155	3861	3940	PF00512,PF01590,PF08446,PF00989,PF00360	PTHR24423,PTHR24423:SF563				GO:0007165,GO:0000155,GO:0005515,GO:0006355,GO:0018298,GO:0009584	AT4G18130.1	PHYE	phytochrome E
orange1.1g011956m.g	1343.91	-0.538903	0.0133661	0.151554	1359	1700	1618	1459	1179	628	1366	1520	PF07690	PTHR23500,PTHR23500:SF62				GO:0055085,GO:0016021	AT1G54730.2		Major facilitator superfamily protein
orange1.1g043490m.g	43.7544	1.11152	0.0133687	0.151554	31	27	26	23	30	95	48	68	PF13812,PF14432,PF01535,PF13041	PTHR24015,PTHR24015:SF916					AT1G71420.1		Tetratricopeptide repeat (TPR)-like superfamily protein
orange1.1g012504m.g	36.7428	1.40372	0.0133979	0.151635	29	14	14	21	31	97	43	36	PF01535,PF13041	PTHR24015					AT5G66520.1		Tetratricopeptide repeat (TPR)-like superfamily protein
orange1.1g023658m.g	3784.78	-1.04662	0.0134053	0.151635	5373	6471	4312	3764	2934	722	4089	2977	PF14364,PF05553	PTHR33098,PTHR33098:SF7					AT1G61260.1		Protein of unknown function (DUF761)
orange1.1g024293m.g	6562.12	-0.244038	0.0134042	0.151635	7450	8018	5592	6609	5868	4847	6804	7795	PF01168	PTHR10146,PTHR10146:SF6					AT1G11930.1		Predicted pyridoxal phosphate-dependent enzyme, YBL036C type
orange1.1g016527m.g	586.43	-0.867485	0.0134133	0.151639	830	893	540	694	428	152	608	631	PF07885	PTHR11003,PTHR11003:SF146	KOG1418		K05389		AT4G01840.1	ATKCO5,ATTPK5,KCO5,TPK5	Ca2+ activated outward rectifying K+ channel 5
orange1.1g029617m.g	1098.25	0.424735	0.0134262	0.1517	1036	1017	659	938	1013	983	1636	1743	PF01230	PTHR23089,PTHR23089:SF3	KOG3275				AT1G31160.1	HINT 2	HISTIDINE TRIAD NUCLEOTIDE-BINDING 2
orange1.1g048744m.g	454.006	0.531002	0.0134465	0.151842	382	393	302	362	457	627	489	627	PF04063	PTHR13387	KOG2973				AT1G14300.1		ARM repeat superfamily protein
orange1.1g006585m.g	822.832	-0.306028	0.0134787	0.15212	842	1025	897	756	688	666	838	883	PF05761	PTHR12103,PTHR12103:SF21		3.1.3.5			AT1G75210.1		HAD-superfamily hydrolase, subfamily IG, 5\'-nucleotidase
orange1.1g003892m.g	4844.87	-0.506037	0.0135198	0.152498	4927	5805	6397	4746	4448	3753	4039	4219		PTHR31344,PTHR31344:SF4					AT2G42320.2		nucleolar protein gar2-related
orange1.1g047273m.g	225.707	-1.28359	0.0135332	0.152562	299	431	349	167	233	124	60	100	PF03242	PTHR35109,PTHR35109:SF1				GO:0006950	AT3G19550.1
orange1.1g043531m.g	38.9167	-0.793706	0.0135873	0.153086	37	45	50	57	27	20	44	29	PF04979	PTHR12398			K16833	GO:0043666,GO:0009966,GO:0004864	AT5G52200.1		phosphoprotein phosphatase inhibitors
orange1.1g009257m.g	2681.45	0.450233	0.0136002	0.153144	2393	2443	1860	2103	2566	3480	3218	3478	PF01712	PTHR10513,PTHR10513:SF24	KOG4235	2.7.1.74			AT1G72040.1		P-loop containing nucleoside triphosphate hydrolases superfamily protein
orange1.1g029270m.g	2221.83	-0.380588	0.0136203	0.153284	2683	3000	1946	2169	1760	1900	2218	2124	PF06549	PTHR31425,PTHR31425:SF3					AT1G74730.1		Protein of unknown function (DUF1118)
orange1.1g002744m.g	1284.81	0.649759	0.0136473	0.153329	915	895	1105	924	1129	1946	1578	1779	PF00097,PF00271,PF00176	PTHR10799,PTHR10799:SF763		3.6.4.12		GO:0046872,GO:0005524	AT1G05120.1		Helicase protein with RING/U-box domain
orange1.1g015990m.g	413.395	0.425895	0.0136381	0.153329	379	358	277	354	359	473	505	655	PF00398	PTHR11727,PTHR11727:SF11		2.1.1.182			AT1G01860.1	PFC1	Ribosomal RNA adenine dimethylase family protein
orange1.1g035360m.g	7.41864	1.93194	0.0136416	0.153329	3	3	3	3	11	2	26	13	NA
orange1.1g036565m.g	529.908	1.05278	0.0136597	0.153381	258	332	367	362	389	1166	595	697	PF03195	PTHR31301,PTHR31301:SF24					AT3G11090.1	LBD21	LOB domain-containing protein 21
orange1.1g041650m.g	123.375	-0.474387	0.0136851	0.153543	173	159	116	111	94	104	115	116		PTHR31142,PTHR31142:SF4					AT3G59090.1
orange1.1g044571m.g	12.216	-1.37579	0.0136895	0.153543	16	22	15	16	1	5	10	14	PF00931	PTHR23155,PTHR23155:SF554				GO:0043531	AT1G52660.1		P-loop containing nucleoside triphosphate hydrolases superfamily protein
orange1.1g040812m.g	543.006	0.358001	0.0137126	0.153629	437	525	384	495	623	543	674	697	PF07714,PF00069	PTHR24361,PTHR24361:SF344	KOG0581	2.7.12.2	K04368	GO:0006468,GO:0004672,GO:0005524	AT1G73500.1	ATMKK9,MKK9	MAP kinase kinase 9
orange1.1g041822m.g	98.8367	1.27157	0.013708	0.153629	77	60	47	42	93	254	75	120	PF01535,PF13041	PTHR24015,PTHR24015:SF535					AT3G61360.1		Tetratricopeptide repeat (TPR)-like superfamily protein
orange1.1g001850m.g	2118.43	-0.651823	0.0137611	0.153999	1781	3147	3080	1955	1869	1257	1810	1955	PF09261,PF07748,PF01074	PTHR11607,PTHR11607:SF18		3.2.1.24		GO:0008270,GO:0004553,GO:0015923,GO:0006013,GO:0005975,GO:0004559	AT5G66150.1		Glycosyl hydrolase family 38 protein
orange1.1g045617m.g	87.0963	0.591103	0.0137549	0.153999	85	59	51	74	87	111	106	131		PTHR11941,PTHR11941:SF84					AT1G65520.1	ATECI1,ECHIC,ECI1,PEC11	delta(3), delta(2)-enoyl CoA isomerase 1
orange1.1g047888m.g	460.759	-0.382136	0.0138078	0.154435	559	469	448	537	352	397	462	451	PF04265,PF04263	PTHR13622,PTHR13622:SF7	KOG3153	2.7.6.2	K00949	GO:0030975,GO:0009229,GO:0005524,GO:0004788	AT1G02880.3	TPK1	thiamin pyrophosphokinase1
orange1.1g002609m.g	1028.28	0.752117	0.0138272	0.154478	878	732	599	763	756	1693	1207	1658	PF02922,PF00128,PF02806	PTHR10357,PTHR10357:SF119		2.4.1.18	K00700	GO:0005975,GO:0004553,GO:0043169,GO:0003824	AT3G20440.2	BE1,EMB2729	Alpha amylase family protein
orange1.1g021381m.g	922.477	0.327949	0.0138258	0.154478	819	894	743	716	948	765	1408	1230	PF04127	PTHR12290,PTHR12290:SF16		6.3.2.5			AT1G12350.1	ATCOAB,COAB	4-phospho-panto-thenoylcysteine synthetase
orange1.1g005532m.g	14576.2	-0.725184	0.0138451	0.15454	21696	21364	13129	14899	13096	5108	14132	14837	PF12848,PF00005	PTHR19211,PTHR19211:SF48		3.6.1.3		GO:0016887,GO:0005524	AT5G64840.1	ATGCN5,GCN5	general control non-repressible 5
orange1.1g039520m.g	935.887	-0.34973	0.0138482	0.15454	1093	1115	920	941	821	544	1047	1096	PF05964,PF05965	PTHR10694,PTHR10694:SF53				GO:0005634	AT1G08620.2	PKDM7D	Transcription factor jumonji (jmj) family protein / zinc finger (C5HC2 type) family protein
orange1.1g002718m.g	77.7985	1.28329	0.0138779	0.154595	52	40	39	44	58	207	76	87	PF14432,PF01535,PF13041	PTHR24015,PTHR24015:SF52					AT3G02330.1		Pentatricopeptide repeat (PPR) superfamily protein
orange1.1g008067m.g	489.502	0.433327	0.0139088	0.154595	371	417	450	365	466	574	605	697	PF01743	PTHR13734,PTHR13734:SF5	KOG2159	2.7.7.72		GO:0016779,GO:0006396,GO:0003723	AT1G22660.1		Polynucleotide adenylyltransferase family protein
orange1.1g009663m.g	60.6374	1.13474	0.0138831	0.154595	48	24	31	43	48	132	70	83	PF13812,PF01535	PTHR24015,PTHR24015:SF7					AT1G33350.1		Pentatricopeptide repeat (PPR) superfamily protein
orange1.1g011986m.g	371.021	0.479217	0.0138878	0.154595	331	346	271	258	416	260	533	653	PF00892	PTHR12715,PTHR12715:SF8				GO:0016021,GO:0016020
orange1.1g013284m.g	567.213	-1.21469	0.013917	0.154595	808	849	800	615	443	66	489	497	PF14416,PF13839	PTHR32285,PTHR32285:SF48					AT5G15900.1	TBL19	TRICHOME BIREFRINGENCE-LIKE 19
orange1.1g014386m.g	3394.84	0.285427	0.0138979	0.154595	3104	3029	2670	3027	3288	3633	3937	4696	PF00557	PTHR10804,PTHR10804:SF9		3.4.11.18	K01265	GO:0008235,GO:0006508,GO:0004177	AT3G59990.3	MAP2B	methionine aminopeptidase 2B
orange1.1g014577m.g	788.697	-0.503439	0.0139229	0.154595	1229	1037	628	735	666	500	789	792	PF03441	PTHR11455,PTHR11455:SF9	KOG0133	4.1.99.13	K02295		AT3G15620.1	UVR3	DNA photolyase family protein
orange1.1g036856m.g	137.494	-0.382481	0.0139073	0.154595	165	154	147	137	125	85	132	163		PTHR10374,PTHR10374:SF11					AT2G32090.1		Lactoylglutathione lyase / glyoxalase I family protein
orange1.1g039944m.g	326.331	-0.715939	0.0139013	0.154595	397	537	402	247	244	140	279	406		PTHR23155,PTHR23155:SF563					AT3G14460.1		LRR and NB-ARC domains-containing disease resistance protein
orange1.1g004645m.g	3171.72	-0.392586	0.0139352	0.154599	3866	4126	3407	2610	2887	2454	2810	3239	PF00069	PTHR13902,PTHR13902:SF70		2.7.11.1		GO:0006468,GO:0005524,GO:0004672	AT3G04910.1	ATWNK1,WNK1,ZIK4	with no lysine (K) kinase 1
orange1.1g042999m.g	1045.34	-0.670199	0.0139388	0.154599	1115	1473	1417	954	889	889	663	828	PF08372,PF00168	PTHR10024,PTHR10024:SF201				GO:0005515	AT1G74720.1	QKY	C2 calcium/lipid-binding plant phosphoribosyltransferase family protein
orange1.1g009240m.g	1749	0.478008	0.0139833	0.155006	1487	1589	1321	1273	1809	1221	2766	3012	PF00996	PTHR11787,PTHR11787:SF4	KOG1439				AT3G06540.1	AthREP,REP	Rab escort protein
orange1.1g027265m.g	796.04	0.318264	0.0140404	0.155553	738	773	608	630	799	878	1002	984	PF00069	PTHR12209		2.7.11.1		GO:0006468,GO:0005524,GO:0004672,GO:0004674	AT5G26110.1		Protein kinase superfamily protein
orange1.1g021772m.g	229.024	-0.698642	0.0140682	0.155634	322	335	249	201	212	86	199	251	PF02365	PTHR31989,PTHR31989:SF5				GO:0006355,GO:0003677	AT5G07680.1	ANAC079,ANAC080,ATNAC4,NAC080	NAC domain containing protein 80
orange1.1g034466m.g	81.1432	0.685363	0.0140648	0.155634	81	79	37	48	100	65	123	140	NA
orange1.1g038908m.g	7.34084	2.56872	0.0140711	0.155634	1	2	3	2	4	30	3	10		PTHR24078,PTHR24078:SF259					AT2G01710.1		Chaperone DnaJ-domain superfamily protein
orange1.1g005749m.g	1244.85	-0.365157	0.0141256	0.155835	1666	1447	1222	1119	1160	976	1103	1276	PF13855,PF07714	PTHR27008,PTHR27008:SF28	KOG1187	2.7.11.1		GO:0005515,GO:0006468,GO:0004672	AT3G24660.1	TMKL1	transmembrane kinase-like 1
orange1.1g010382m.g	5554.81	-0.807976	0.0141356	0.155835	5480	11289	5703	5192	3164	2359	5256	6906	PF01566	PTHR11706,PTHR11706:SF46				GO:0016020,GO:0006810,GO:0005215	AT2G23150.1	ATNRAMP3,NRAMP3	natural resistance-associated macrophage protein 3
orange1.1g010604m.g	776.122	0.53329	0.0141337	0.155835	759	705	404	610	671	904	1079	1208	PF02536	PTHR13068,PTHR13068:SF13			K15032	GO:0006355,GO:0005739,GO:0003690	AT5G55580.1		Mitochondrial transcription termination factor family protein
orange1.1g013639m.g	492.904	1.36122	0.0141439	0.155835	386	156	251	273	342	1355	449	609		PTHR34460,PTHR34460:SF2					AT3G06868.1
orange1.1g036522m.g	495.799	-0.410131	0.0141441	0.155835	554	596	570	467	411	422	389	545		PTHR13832,PTHR13832:SF158				GO:0006470,GO:0004722	AT1G09160.2		Protein phosphatase 2C family protein
orange1.1g037945m.g	219.486	-0.535018	0.014138	0.155835	222	239	306	228	194	164	184	199	PF00931	PTHR23155,PTHR23155:SF639				GO:0043531	AT5G43730.1		Disease resistance protein (CC-NBS-LRR class) family
orange1.1g045281m.g	744.208	-0.848062	0.0141095	0.155835	1300	895	613	928	448	735	464	478	PF00201	PTHR11926,PTHR11926:SF118				GO:0016758,GO:0008152	AT3G16520.3	UGT88A1	UDP-glucosyl transferase 88A1
orange1.1g015522m.g	18217.3	-0.604994	0.0141692	0.15602	26595	27624	14989	17094	14935	8559	19180	19199	PF03055	PTHR10543,PTHR10543:SF37					AT3G63520.1	ATCCD1,ATNCED1,CCD1,NCED1	carotenoid cleavage dioxygenase 1
orange1.1g039780m.g	534.737	-0.56968	0.0141765	0.15602	620	746	653	461	411	252	604	585	PF13967,PF02714	PTHR13018,PTHR13018:SF31	KOG1134			GO:0016020	AT1G58520.1	RXW8	lipases;hydrolases, acting on ester bonds
orange1.1g017036m.g	322.681	0.480944	0.0141934	0.156112	329	272	174	275	314	311	476	493	PF01963	PTHR21530,PTHR21530:SF1					AT5G52030.2		TraB family protein
orange1.1g042496m.g	143.99	-0.676482	0.0142006	0.156112	189	162	130	205	91	63	145	184	NA
orange1.1g032298m.g	22582.4	-1.63015	0.0142327	0.156379	19851	14567	56715	36210	12187	2312	8709	26523	NA
orange1.1g011390m.g	795.724	-0.674116	0.0142551	0.156452	957	1095	973	766	885	391	570	700	PF07983,PF00332	PTHR32227,PTHR32227:SF89		3.2.1.39		GO:0005975,GO:0004553	AT4G26830.1		O-Glycosyl hydrolases family 17 protein
orange1.1g034087m.g	22.3072	1.45752	0.0142551	0.156452	12	4	17	12	18	49	39	25	NA
orange1.1g012255m.g	354.045	0.606593	0.0142986	0.156684	257	310	227	293	385	235	543	698		PTHR24006	KOG1947		K10268		AT1G80570.2		RNI-like superfamily protein
orange1.1g021017m.g	136.989	-0.922271	0.0142998	0.156684	161	241	201	95	117	45	130	111	PF04669	PTHR31444,PTHR31444:SF8					AT5G67210.1		Protein of unknown function (DUF579)
orange1.1g036720m.g	56.6993	-0.901376	0.0142865	0.156684	110	64	65	49	56	34	37	34	PF00612	PTHR32295,PTHR32295:SF9				GO:0005515	AT3G15050.1	IQD10	IQ-domain 10
orange1.1g002115m.g	931.541	-1.21171	0.0143091	0.1567	1419	1546	1184	925	696	111	849	809	PF00931	PTHR23155,PTHR23155:SF494	KOG4658			GO:0043531	AT3G14470.1		NB-ARC domain-containing disease resistance protein
orange1.1g022880m.g	1010.11	0.888673	0.0143429	0.156773	725	627	637	741	919	2010	1098	1186	PF00013,PF00642	PTHR10288,PTHR10288:SF154				GO:0003723,GO:0046872	AT5G06770.1		KH domain-containing protein / zinc finger (CCCH type) family protein
orange1.1g038330m.g	274.172	-0.568182	0.0143265	0.156773	372	275	321	295	209	253	217	221	PF00295	PTHR31339,PTHR31339:SF15				GO:0005975,GO:0004650	AT3G16850.1		Pectin lyase-like superfamily protein
orange1.1g045069m.g	98.5041	0.420808	0.0143472	0.156773	87	86	68	85	107	97	142	126	PF01535,PF13041	PTHR24015,PTHR24015:SF11					AT1G64310.1		Tetratricopeptide repeat (TPR)-like superfamily protein
orange1.1g045511m.g	11.0729	1.33459	0.0143431	0.156773	7	3	5	9	10	20	19	16	PF12854	PTHR24015,PTHR24015:SF509					AT4G38010.1		Pentatricopeptide repeat (PPR-like) superfamily protein
orange1.1g012370m.g	3103.56	-0.198788	0.0143584	0.15681	3120	3518	3050	3134	2694	2338	3446	3720	PF12752,PF01424	PTHR15672				GO:0003676	AT3G10770.1		Single-stranded nucleic acid binding R3H protein
orange1.1g003451m.g	604.457	0.562773	0.0143943	0.157116	550	636	333	395	648	466	959	1028	PF13041	PTHR24015,PTHR24015:SF308					AT5G02860.1		Pentatricopeptide repeat (PPR) superfamily protein
orange1.1g040683m.g	438.355	0.701083	0.0144117	0.157219	322	327	283	356	397	724	518	561							AT3G04340.1	emb2458	FtsH extracellular protease family
orange1.1g011845m.g	2977.96	-0.632084	0.0144579	0.157637	4836	4001	2433	2932	2639	1344	2887	3091	PF07719	PTHR11246,PTHR11246:SF11					AT3G17040.1	HCF107	high chlorophyll fluorescent 107
orange1.1g011245m.g	2111.61	0.257129	0.0144788	0.157779	2015	2012	1899	1529	2083	1973	2766	2846	PF00226	PTHR24078,PTHR24078:SF259					AT1G62970.1		Chaperone DnaJ-domain superfamily protein
orange1.1g011050m.g	2662.39	-0.900822	0.0145075	0.157917	4969	3651	2316	2687	2341	728	2386	2541	PF13920,PF02190	PTHR23327,PTHR23327:SF9				GO:0006508,GO:0004176	AT1G18660.3		zinc finger (C3HC4-type RING finger) family protein
orange1.1g018970m.g	1389.28	0.487801	0.0145232	0.157917	1471	1161	825	1056	1180	1535	1869	2277	PF05891	PTHR12753,PTHR12753:SF4		2.1.1.244		GO:0008168,GO:0006480	AT5G44450.1		methyltransferases
orange1.1g038266m.g	200.046	1.48647	0.014504	0.157917	96	82	129	95	105	613	212	200	PF02362	PTHR31920,PTHR31920:SF18				GO:0003677	AT3G18990.1	REM39,VRN1	AP2/B3-like transcriptional factor family protein
orange1.1g042818m.g	1463.98	0.207303	0.0145217	0.157917	1363	1457	1234	1213	1395	1244	1899	2117	PF00385	PTHR22812,PTHR22812:SF80					AT5G17690.1	LHP1,TFL2	like heterochromatin protein (LHP1)
orange1.1g029801m.g	380.764	-0.54141	0.0145327	0.157935	387	509	448	400	343	186	330	467							AT2G24030.1		zinc ion binding;nucleic acid binding
orange1.1g002307m.g	3059.54	0.461036	0.0145679	0.157937	2778	2507	2159	2527	2542	3796	3719	4762	PF07728,PF01434	PTHR23076,PTHR23076:SF71				GO:0016887,GO:0005524,GO:0006508,GO:0004222	AT4G23940.1		FtsH extracellular protease family
orange1.1g008521m.g	1180.12	0.696993	0.0146201	0.157937	973	879	752	883	1106	1977	1300	1513	PF10453	PTHR13309					AT5G18440.1
orange1.1g019021m.g	97.0562	-1.32672	0.0145725	0.157937	90	188	163	94	65	86	26	36	PF03547	PTHR31752,PTHR31752:SF2			K13947	GO:0055085,GO:0016021	AT5G16530.1	PIN5	Auxin efflux carrier family protein
orange1.1g025139m.g	2805.02	-0.794382	0.0145412	0.157937	2850	4484	4226	2201	2658	1757	2197	1756	PF12695	PTHR10655,PTHR10655:SF34	KOG2112	3.1.1.5	K06130		AT1G52700.1		alpha/beta-Hydrolases superfamily protein
orange1.1g033200m.g	3520.17	-0.866025	0.014579	0.157937	6007	5731	2548	3636	3361	1220	3097	2870		PTHR35709,PTHR35709:SF1					AT2G05620.1	PGR5	proton gradient regulation 5
orange1.1g037567m.g	172.518	0.638793	0.0145979	0.157937	114	116	160	126	160	239	219	250	PF00270,PF00271	PTHR13710,PTHR13710:SF87	KOG0335,KOG0340	3.6.4.12	K03654	GO:0005524,GO:0003676	AT1G31360.1	ATRECQ2,MED34,RECQL2	RECQ helicase L2
orange1.1g039302m.g	492.8	0.768495	0.0145915	0.157937	423	369	277	348	427	868	543	674	PF00400,PF12265	PTHR22850			K14848	GO:0005515	AT2G19540.1		Transducin family protein / WD-40 repeat family protein
orange1.1g042411m.g	137.935	-0.682048	0.0146098	0.157937	184	181	142	154	116	47	140	155	NA
orange1.1g044311m.g	38.4455	0.782662	0.014616	0.157937	34	28	18	30	30	50	53	73		PTHR30602,PTHR30602:SF4		2.3.1.1			AT4G37670.2	NAGS2	N-acetyl-l-glutamate synthase 2
orange1.1g045151m.g	954.577	0.5464	0.0145748	0.157937	945	652	751	655	915	1287	1097	1375	PF08544,PF00288	PTHR10457,PTHR10457:SF4	KOG1511	2.7.1.36	K00869	GO:0005524,GO:0008299,GO:0005737,GO:0004496	AT5G27450.2	MK,MVK	mevalonate kinase
orange1.1g048054m.g	80.1473	-1.13724	0.0146036	0.157937	76	110	121	115	57	12	73	78	PF13963	PTHR10775,PTHR10775:SF96
orange1.1g003869m.g	1103.42	0.261798	0.0146581	0.158261	998	1006	930	943	1080	1157	1354	1420		PTHR37701,PTHR37701:SF1					AT1G22310.2	ATMBD8,MBD8	methyl-CPG-binding domain 8
orange1.1g019630m.g	89.5082	-1.10022	0.0146687	0.15829	156	150	82	92	82	18	87	55	PF00160	PTHR33344,PTHR33344:SF2		5.2.1.8		GO:0006457,GO:0003755,GO:0000413	AT4G17070.1		peptidyl-prolyl cis-trans isomerases
orange1.1g000103m.g	1078.35	0.381066	0.0147076	0.158367	883	1037	777	930	968	1243	1373	1506	PF10350	PTHR14387,PTHR14387:SF0					AT3G55160.1
orange1.1g012625m.g	2694.07	-1.40588	0.0147062	0.158367	5894	3972	3118	2392	2480	252	1845	1727		PTHR12802,PTHR12802:SF60					AT5G37260.1	CIR1,RVE2	Homeodomain-like superfamily protein
orange1.1g013403m.g	3785.85	-1.01406	0.0146959	0.158367	4659	5711	4732	4499	2837	681	3629	3877	PF00560,PF13855	PTHR27004,PTHR27004:SF1				GO:0005515	AT1G71400.1	AtRLP12,RLP12	receptor like protein 12
orange1.1g048736m.g	14.517	-2.17902	0.0147052	0.158367	13	36	38	5	7	0	9	7	PF00759	PTHR22298,PTHR22298:SF42		3.2.1.4		GO:0005975,GO:0004553	AT1G19940.1	AtGH9B5,GH9B5	glycosyl hydrolase 9B5
orange1.1g020657m.g	1247.75	1.28799	0.0147239	0.158457	564	646	404	1164	1838	454	3093	2415	PF00069	PTHR24361,PTHR24361:SF344	KOG0581	2.7.12.2		GO:0006468,GO:0005524,GO:0004672	AT1G73500.1	ATMKK9,MKK9	MAP kinase kinase 9
orange1.1g005284m.g	906.169	0.889725	0.0147689	0.158695	696	553	538	666	697	1781	1011	1244	PF01434,PF00004	PTHR23076,PTHR23076:SF44				GO:0006508,GO:0005524,GO:0004222	AT1G79560.1	EMB1047,EMB156,EMB36,FTSH12	FTSH protease 12
orange1.1g006173m.g	818.998	-2.29517	0.0147699	0.158695	1069	2605	1055	650	512	5	491	165	PF13962	PTHR24177,PTHR24177:SF39					AT3G18670.1		Ankyrin repeat family protein
orange1.1g044422m.g	151.706	0.811962	0.0147688	0.158695	126	140	69	96	141	256	159	232	PF14432,PF01535,PF13041	PTHR24015,PTHR24015:SF169					AT2G37320.1		Tetratricopeptide repeat (TPR)-like superfamily protein
orange1.1g043305m.g	4179.05	-0.440363	0.014786	0.158782	4705	4999	4995	3898	4080	2371	4153	4347	PF00122,PF00690,PF12515,PF00702,PF00689	PTHR24093,PTHR24093:SF359		3.6.3.8		GO:0046872,GO:0000166,GO:0005516	AT3G21180.1	ACA9,ATACA9	autoinhibited Ca(2+)-ATPase 9
orange1.1g038399m.g	4877.59	-0.619863	0.0147966	0.158796	5980	6118	6040	4725	4753	2002	4443	5194	NA
orange1.1g040591m.g	566.284	-0.513878	0.0148033	0.158796	653	766	605	562	502	262	580	656	PF04859	PTHR31161,PTHR31161:SF3					AT3G60680.1		Plant protein of unknown function (DUF641)
orange1.1g038688m.g	925.075	1.48126	0.0148124	0.15881	592	289	391	603	432	2718	846	1316				3.2.1.8
orange1.1g023715m.g	4199.09	-0.390735	0.0148231	0.158838	5083	5872	3372	4278	3597	2836	4498	4369		PTHR35283,PTHR35283:SF2					AT1G44920.1
orange1.1g009925m.g	1703.43	-0.192724	0.0149034	0.159613	1803	1953	1574	1709	1390	1405	1870	2022	PF02902	PTHR12606,PTHR12606:SF23		3.4.22.68		GO:0008234,GO:0006508	AT4G15880.1	ATESD4,ESD4	Cysteine proteinases superfamily protein
orange1.1g007132m.g	38.9941	-0.822722	0.0149264	0.159637	39	71	51	33	25	19	42	34	PF12222	PTHR31104,PTHR31104:SF1		3.5.1.52			AT3G14920.1		Peptide-N4-(N-acetyl-beta-glucosaminyl)asparagine amidase A protein
orange1.1g014406m.g	3527.96	0.280898	0.0149324	0.159637	2955	3397	3159	2794	3351	3612	4447	4794	PF00069	PTHR24054,PTHR24054:SF31		2.7.11.1		GO:0006468,GO:0005524,GO:0004672	AT5G67380.1	ATCKA1,CKA1	casein kinase alpha 1
orange1.1g036760m.g	2878.26	0.446403	0.0149184	0.159637	2178	2766	2479	1999	2938	2238	4526	4537	PF01263	PTHR11122,PTHR11122:SF22		5.1.3.15	K01792	GO:0016853,GO:0005975	AT5G57330.1		Galactose mutarotase-like superfamily protein
orange1.1g047248m.g	3142.52	-0.804717	0.0149377	0.159637	4623	5015	3411	2604	2731	983	3069	3066	PF00642	PTHR12506,PTHR12506:SF21	KOG1677			GO:0046872	AT3G02830.1	ZFN1	zinc finger protein 1
orange1.1g047690m.g	3468.55	0.231048	0.0149591	0.15978	3605	3308	2533	2960	3430	3060	4454	4877	PF06480,PF00004,PF01434	PTHR23076,PTHR23076:SF69			K08956	GO:0016021,GO:0008270,GO:0005524,GO:0004222,GO:0006508	AT1G07510.1	ftsh10	FTSH protease 10
orange1.1g033290m.g	902.662	-0.311083	0.0149686	0.159796	1026	1065	984	799	824	594	937	1051	PF03256	PTHR12936			K03357		AT2G18290.1	APC10	anaphase promoting complex 10
orange1.1g033678m.g	179.375	0.613469	0.0149881	0.159919	146	134	122	145	181	266	224	211	NA
orange1.1g013402m.g	6129.29	-0.304188	0.015001	0.159971	6739	6963	6002	6494	5742	4922	6222	5831	PF00295	PTHR31339,PTHR31339:SF3				GO:0005975,GO:0004650	AT4G23820.1		Pectin lyase-like superfamily protein
orange1.1g004747m.g	925.122	-0.531108	0.0150392	0.160292	930	1368	1172	766	713	747	817	856	PF08263,PF00560,PF13855	PTHR27000,PTHR27000:SF56	KOG0472			GO:0005515	AT1G65380.1	AtRLP10,CLV2	Leucine-rich repeat (LRR) family protein
orange1.1g013734m.g	24525.2	-1.0163	0.0150902	0.160365	17843	28759	37496	40305	22359	6972	20355	19230	PF03283	PTHR21562,PTHR21562:SF4				GO:0016787	AT4G19420.1		Pectinacetylesterase family protein
orange1.1g016805m.g	625.717	0.932485	0.0150745	0.160365	504	378	336	448	584	1283	687	694	PF01193,PF01000	PTHR11800,PTHR11800:SF13	KOG1521	2.7.7.6		GO:0046983,GO:0006351,GO:0003899	AT1G60620.1	ATRPAC43,RPAC43	RNA polymerase I subunit 43
orange1.1g020297m.g	3814.74	-0.271469	0.0151023	0.160365	4764	4516	3531	3435	3218	2696	4352	4355	PF00076	PTHR24012,PTHR24012:SF393	KOG1457			GO:0003676	AT3G21215.1		RNA-binding (RRM/RBD/RNP motifs) family protein
orange1.1g028802m.g	1231.92	0.325039	0.0150851	0.160365	1197	1173	957	922	1150	1364	1430	1779		PTHR22840					AT2G34260.1		transducin family protein / WD-40 repeat family protein
orange1.1g029230m.g	2232.34	-0.795284	0.0151018	0.160365	2250	3098	3928	1608	1724	1565	1860	1552	PF00412	PTHR24206,PTHR24206:SF29	KOG1700		K09377	GO:0008270	AT1G10200.1	WLIM1	GATA type zinc finger transcription factor family protein
orange1.1g031080m.g	115.253	-0.460405	0.0150673	0.160365	116	154	135	112	89	71	112	141	PF07011	PTHR33469,PTHR33469:SF1					AT2G29950.1	ELF4-L1	ELF4-like 1
orange1.1g036017m.g	187.079	-1.33849	0.0150891	0.160365	203	258	288	278	109	16	161	189		PTHR11017,PTHR11017:SF174	KOG0617				AT1G69550.1		disease resistance protein (TIR-NBS-LRR class)
orange1.1g023956m.g	4579.37	0.58337	0.0151137	0.1604	5270	3610	3174	2306	4676	4194	6730	7858	PF00210	PTHR11431,PTHR11431:SF44		1.16.3.1		GO:0008199,GO:0006879,GO:0006826	AT5G01600.1	ATFER1,FER1	ferretin 1
orange1.1g047092m.g	515.015	-1.09573	0.0151236	0.160419	944	754	384	671	394	94	515	425	PF00595,PF03572	PTHR32060,PTHR32060:SF5		3.4.21.102		GO:0005515,GO:0008236,GO:0006508	AT3G57680.1		Peptidase S41 family protein
orange1.1g002155m.g	387.082	1.13658	0.0151432	0.160473	293	217	230	198	305	952	360	462	PF00560,PF13855,PF07714	PTHR27000,PTHR27000:SF106	KOG1187	2.7.11.1		GO:0005515,GO:0006468,GO:0004672	AT5G07280.1	EMS1,EXS	Leucine-rich repeat transmembrane protein kinase
orange1.1g005864m.g	44.5429	2.89925	0.0151447	0.160473	16	16	7	3	200	0	40	84	PF13855,PF00069	PTHR27000,PTHR27000:SF196	KOG1187	2.7.11.1		GO:0005515,GO:0006468,GO:0005524,GO:0004672	AT4G08850.1		Leucine-rich repeat receptor-like protein kinase family protein
orange1.1g003992m.g	4311.88	-1.06361	0.0152038	0.160843	6289	8334	4567	3729	4013	859	3483	3612		PTHR12526,PTHR12526:SF352		2.4.1.241			AT3G11670.2	DGD1	UDP-Glycosyltransferase superfamily protein
orange1.1g009754m.g	523.558	-1.19657	0.0152119	0.160843	529	1052	833	416	415	87	485	388		PTHR33463,PTHR33463:SF3
orange1.1g034448m.g	18.3073	-1.48998	0.015202	0.160843	46	10	20	29	11	3	10	18		PTHR35324					AT5G66985.1
orange1.1g036977m.g	209.65	-1.08305	0.0152063	0.160843	218	367	377	139	171	52	175	180	PF00931	PTHR23155,PTHR23155:SF554				GO:0043531	AT1G61310.1		LRR and NB-ARC domains-containing disease resistance protein
orange1.1g021630m.g	1182.34	-1.33908	0.0152221	0.160865	2101	2379	869	1347	756	120	990	1109	PF06799	PTHR34214,PTHR34214:SF3					AT5G67370.1		Protein of unknown function (DUF1230)
orange1.1g012326m.g	2425.86	0.855025	0.0152327	0.160891	1734	1775	1470	1705	2164	4770	2596	2906	PF06068	PTHR11093,PTHR11093:SF2		3.6.4.12	K11338	GO:0005524,GO:0003678,GO:0043141	AT5G67630.1		P-loop containing nucleoside triphosphate hydrolases superfamily protein
orange1.1g010607m.g	963.216	-0.454304	0.0152619	0.161115	1122	1192	878	1125	564	824	994	1032	PF00856	PTHR13271,PTHR13271:SF44		2.1.1.127,2.1.1.259		GO:0005515	AT3G07670.1		Rubisco methyltransferase family protein
orange1.1g032876m.g	4516.77	-0.451819	0.0153136	0.161487	5177	5784	4537	4737	4471	3481	4006	3674	PF05498	PTHR33136,PTHR33136:SF5					AT4G15800.1	RALFL33	ralf-like 33
orange1.1g036793m.g	474.904	-0.282483	0.0153172	0.161487	529	606	454	438	404	329	507	576		PTHR13734,PTHR13734:SF42					AT1G53345.1
orange1.1g038087m.g	469.343	1.33597	0.0153232	0.161487	254	277	235	263	320	1362	388	506	PF11891	PTHR31038,PTHR31038:SF4					AT2G37860.3	LCD1	Protein of unknown function (DUF3411)
orange1.1g041338m.g	91.1039	1.32042	0.015331	0.161487	63	25	61	50	85	221	66	141	PF00892	PTHR11132,PTHR11132:SF109			K15283	GO:0016021,GO:0016020	AT3G01550.1	ATPPT2,PPT2	phosphoenolpyruvate (pep)/phosphate translocator 2
orange1.1g044111m.g	738.567	0.227441	0.0153377	0.161487	722	698	618	598	700	738	926	971		PTHR12549,PTHR12549:SF16					AT3G07610.1	IBM1	Transcription factor jumonji (jmjC) domain-containing protein
orange1.1g041816m.g	435.198	-0.461053	0.0153751	0.161796	502	518	428	504	352	219	490	513	PF13041	PTHR24015					AT1G12700.1		ATP binding;nucleic acid binding;helicases
orange1.1g001568m.g	692.648	0.648795	0.0154035	0.162009	581	554	438	519	672	1104	742	910	PF00690,PF00702,PF00122	PTHR24093,PTHR24093:SF289		3.6.3.8	K01537	GO:0046872,GO:0000166	AT4G00900.1	ATECA2,ECA2	ER-type Ca2+-ATPase 2
orange1.1g001672m.g	1713.27	0.695812	0.0154184	0.16208	1435	1225	1182	1218	1537	2878	1875	2288	PF13725,PF05127,PF13718	PTHR10925,PTHR10925:SF5		2.3.1.193		GO:0008080	AT1G10490.1		Domain of unknown function (DUF1726) ;Putative ATPase (DUF699)
orange1.1g036567m.g	24.8175	0.75908	0.015445	0.162189	17	18	18	18	37	23	37	33		PTHR34941					AT1G54410.1		dehydrin family protein
orange1.1g042981m.g	12.1524	-1.91913	0.0154394	0.162189	16	45	11	5	8	4	2	7	PF00931	PTHR23155,PTHR23155:SF494	KOG4658			GO:0043531	AT3G14470.1		NB-ARC domain-containing disease resistance protein
orange1.1g032371m.g	73.6196	-1.60512	0.0154612	0.162274	78	147	166	37	36	6	47	75	PF02365	PTHR31989,PTHR31989:SF5				GO:0006355,GO:0003677	AT4G35580.1	NTL9	NAC transcription factor-like 9
orange1.1g025251m.g	1492.86	1.00117	0.0154707	0.162288	1083	514	902	1298	894	1983	2640	3018	PF12481	PTHR11772,PTHR11772:SF14					AT4G27450.1		Aluminium induced protein with YGL and LRDR motifs
orange1.1g008585m.g	634.603	1.10368	0.0154895	0.162399	406	277	394	465	525	1476	694	704	PF00514	PTHR23315,PTHR23315:SF97	KOG0166			GO:0005515	AT2G45720.1		ARM repeat superfamily protein
orange1.1g015111m.g	3843.29	-0.678214	0.0155043	0.162469	6305	5631	2930	3744	2733	1725	4287	4001	PF00316	PTHR11556,PTHR11556:SF16		3.1.3.11	K03841	GO:0042578,GO:0042132,GO:0005975	AT3G54050.1	HCEF1	high cyclic electron flow 1
orange1.1g022070m.g	2763.76	-0.691349	0.015523	0.162558	3548	4275	2966	2529	2396	1007	2951	2728	PF13847	PTHR11579,PTHR11579:SF8	KOG1661	2.1.1.77		GO:0006464,GO:0004719	AT3G48330.1	ATPIMT1,PIMT1	protein-l-isoaspartate methyltransferase 1
orange1.1g024913m.g	4244.54	0.714609	0.0155393	0.162558	3464	3083	2758	3135	3567	7246	4768	5817	PF00956	PTHR11875,PTHR11875:SF60				GO:0006334,GO:0005634	AT1G18800.1	NRP2	NAP1-related protein 2
orange1.1g030497m.g	201.469	0.695702	0.0155387	0.162558	185	144	158	109	216	312	242	238		PTHR36047,PTHR36047:SF1					AT4G04190.1
orange1.1g043712m.g	11.8634	2.00371	0.0155454	0.162558	4	4	7	3	7	42	9	14	NA
orange1.1g002447m.g	656.558	-0.617204	0.0155766	0.162713	691	966	868	552	522	517	623	462	PF00331,PF02018	PTHR31490,PTHR31490:SF1		3.2.1.8		GO:0005975,GO:0004553,GO:0016798	AT1G58370.1	ATXYN1,RXF12	glycosyl hydrolase family 10 protein / carbohydrate-binding domain-containing protein
orange1.1g033384m.g	226.756	-0.693644	0.0155725	0.162713	247	229	296	301	165	96	276	207	PF04110	PTHR10969,PTHR10969:SF36	KOG1654		K08341	GO:0005737,GO:0000045	AT3G06420.1	ATG8H	Ubiquitin-like superfamily protein
orange1.1g003457m.g	178.234	1.38555	0.0156117	0.162738	124	80	82	96	124	522	136	207	PF01535,PF13041,PF04862	PTHR24015					AT5G14150.1		Protein of unknown function, DUF642
orange1.1g017064m.g	1555.27	0.184339	0.0155911	0.162738	1470	1599	1262	1315	1520	1481	1891	2039	PF08240	PTHR11695,PTHR11695:SF496	KOG1198	1.3.1.38		GO:0055114,GO:0016491,GO:0008270	AT3G45770.1		Polyketide synthase, enoylreductase family protein
orange1.1g026214m.g	943.524	-0.410082	0.0156063	0.162738	1314	1233	804	861	824	639	1005	933	PF07714	PTHR27005,PTHR27005:SF38		2.7.11.1,2.7.10.2		GO:0006468,GO:0004672	AT3G57730.1		Protein kinase superfamily protein
orange1.1g031895m.g	418.822	0.80974	0.0156081	0.162738	321	320	240	299	365	774	526	472		PTHR35110,PTHR35110:SF2					AT1G73940.1
orange1.1g005043m.g	1921.06	0.716018	0.0156499	0.163052	1700	1492	1391	1069	1527	3168	2375	2685	PF01344,PF13415	PTHR23244,PTHR23244:SF308	KOG4693			GO:0005515	AT5G18590.1		Galactose oxidase/kelch repeat superfamily protein
orange1.1g037601m.g	60.5699	0.882203	0.0156682	0.163158	45	37	27	56	51	48	120	125		PTHR31826					AT3G44330.1
orange1.1g002617m.g	17048.2	0.924349	0.0156856	0.163253	12849	8631	10219	13536	14713	10013	40023	34410	PF01477,PF00305	PTHR11771,PTHR11771:SF42		1.13.11.12		GO:0005515,GO:0055114,GO:0046872,GO:0016702	AT3G45140.1	ATLOX2,LOX2	lipoxygenase 2
orange1.1g041227m.g	351.861	0.781175	0.0156965	0.163282	261	223	242	270	253	603	462	502	PF10358	PTHR13140,PTHR13140:SF480	KOG0963,KOG4593				AT1G22060.1
orange1.1g025769m.g	165.105	0.731648	0.0157169	0.163408	125	131	107	117	173	280	172	203	PF00011	PTHR34661,PTHR34661:SF3	KOG0710				AT1G54850.1		HSP20-like chaperones superfamily protein
orange1.1g017921m.g	690.975	0.461655	0.0157367	0.163474	694	599	497	472	712	882	798	899		PTHR35696,PTHR35696:SF1					AT1G32730.1
orange1.1g045248m.g	4190.74	-0.801536	0.0157396	0.163474	5929	6750	4340	3822	3866	1317	4256	3615	PF13602	PTHR11695,PTHR11695:SF507	KOG1198	1.6.5.5		GO:0055114,GO:0016491,GO:0008270	AT4G13010.1		Oxidoreductase, zinc-binding dehydrogenase family protein
orange1.1g010125m.g	1435.31	1.59364	0.0157573	0.163573	963	306	733	738	941	4427	790	2152	PF00282	PTHR11999,PTHR11999:SF96		4.1.1.28,4.1.1.25	K01592	GO:0030170,GO:0019752,GO:0016831	AT2G20340.1		Pyridoxal phosphate (PLP)-dependent transferases superfamily protein
orange1.1g047097m.g	59.6725	0.532389	0.0158125	0.16406	45	62	40	43	70	50	81	99	PF00560,PF08263	PTHR27000,PTHR27000:SF114	KOG0472	2.7.11.1		GO:0005515	AT5G20480.1	EFR	EF-TU receptor
orange1.1g038477m.g	34.8666	2.11806	0.0158504	0.164282	17	13	11	10	66	1	62	129		PTHR33736,PTHR33736:SF3					AT2G27310.1		F-box family protein
orange1.1g045798m.g	1331.66	-1.04497	0.0158484	0.164282	1463	2523	1607	1390	1141	249	1131	1251	PF08263,PF13855,PF00069	PTHR27000,PTHR27000:SF114	KOG1187	2.7.11.1		GO:0005515,GO:0006468,GO:0005524,GO:0004672	AT3G47570.1		Leucine-rich repeat protein kinase family protein
orange1.1g024938m.g	1097	1.50841	0.0158762	0.164378	591	143	301	1125	952	953	2319	2976		PTHR12313,PTHR12313:SF2					AT4G03510.2	ATRMA1,RMA1	RING membrane-anchor 1
orange1.1g047874m.g	142.721	-0.717179	0.0158697	0.164378	130	219	176	159	119	122	89	107	PF00690,PF00702,PF00122,PF00689	PTHR24093,PTHR24093:SF304		3.6.3.8	K01537	GO:0046872,GO:0000166	AT3G63380.1		ATPase E1-E2 type family protein / haloacid dehalogenase-like hydrolase family protein
orange1.1g033025m.g	92.4264	-0.904979	0.0158961	0.164499	140	106	122	98	105	33	51	79		PTHR32191,PTHR32191:SF14					AT2G19580.1	TET2	tetraspanin2
orange1.1g005761m.g	1492.44	-0.343941	0.015912	0.164578	1671	1781	1530	1486	1267	871	1655	1832		PTHR11203,PTHR11203:SF2				GO:0032039,GO:0016180	AT3G07530.1
orange1.1g001973m.g	2442.75	-0.624706	0.0159227	0.164604	2691	3028	3119	2584	2012	955	2636	2699	PF01116,PF03446,PF17042,PF14833,PF07005	PTHR22981,PTHR22981:SF27	KOG0409	1.1.1.291		GO:0016832,GO:0008270,GO:0005975,GO:0055114,GO:0004616,GO:0051287	AT1G18270.2		ketose-bisphosphate aldolase class-II family protein
orange1.1g013007m.g	1815.96	1.23148	0.015956	0.164622	1309	867	879	1140	1244	4831	1744	2066	PF01926,PF03144	PTHR23115,PTHR23115:SF155		3.6.5.3		GO:0005525	AT4G02930.1		GTP binding Elongation factor Tu family protein
orange1.1g034333m.g	285.829	-0.450221	0.0159576	0.164622	304	385	264	328	222	160	331	320	PF02862	PTHR23509				GO:0046872	AT1G31480.1	SGR2	shoot gravitropism 2 (SGR2)
orange1.1g038564m.g	344.322	-0.380162	0.0159572	0.164622	378	385	354	387	294	216	411	343	PF00294	PTHR10584,PTHR10584:SF130	KOG2855			GO:0019140,GO:0010264,GO:0005524	AT5G58730.1		pfkB-like carbohydrate kinase family protein
orange1.1g048797m.g	155.743	-0.474355	0.0159355	0.164622	144	208	178	169	141	92	151	166	PF00278,PF02784	PTHR11482,PTHR11482:SF6		4.1.1.17		GO:0003824
orange1.1g000438m.g	14956	-0.533113	0.0159845	0.164729	19519	20542	15253	13638	13971	6954	14882	16328	PF00005,PF00664	PTHR24223,PTHR24223:SF246		3.6.3.44		GO:0016887,GO:0005524,GO:0055085,GO:0042626,GO:0016021,GO:0006810	AT2G47800.1	ATMRP4,EST3,MRP4	multidrug resistance-associated protein 4
orange1.1g029817m.g	152.561	-0.904128	0.0159772	0.164729	239	115	189	220	66	114	167	95	PF00847	PTHR31985,PTHR31985:SF26				GO:0006355,GO:0003700	AT5G25810.1	tny	Integrase-type DNA-binding superfamily protein
orange1.1g031489m.g	283.941	0.933376	0.0159951	0.164753	206	189	148	212	232	570	264	432		PTHR31109					AT2G01640.2
orange1.1g029715m.g	571.871	0.992167	0.0160355	0.164999	424	370	284	405	504	1253	575	666							AT2G27775.1
orange1.1g036230m.g	60.2089	1.57094	0.016031	0.164999	44	25	24	25	40	192	40	71		PTHR15681,PTHR15681:SF1					AT1G03180.1
orange1.1g022683m.g	29.1365	2.26617	0.0160589	0.165069	11	4	16	7	7	121	16	36	PF13920	PTHR10044,PTHR10044:SF113	KOG1100		K19042		AT4G35070.1		SBP (S-ribonuclease binding protein) family protein
orange1.1g045600m.g	46.7666	0.597216	0.0160519	0.165069	39	41	27	37	51	60	56	66	PF01535,PF13041	PTHR24015					AT4G13650.1		Pentatricopeptide repeat (PPR) superfamily protein
orange1.1g005237m.g	1836.06	-0.601381	0.0160782	0.165126	1672	2740	2431	1702	1599	1112	1919	1457	PF03514	PTHR31636,PTHR31636:SF11					AT4G00150.1	ATHAM3,HAM3	GRAS family transcription factor
orange1.1g015895m.g	9048.22	-0.968694	0.0160893	0.165126	14364	14976	8649	8999	6787	1931	9465	8569	PF02826,PF00389	PTHR10996,PTHR10996:SF169		1.1.1.29		GO:0055114,GO:0051287,GO:0016616,GO:0008152	AT1G68010.2	ATHPR1,HPR	hydroxypyruvate reductase
orange1.1g024543m.g	218.576	2.09984	0.016081	0.165126	111	66	78	66	477	6	633	448	PF14299	PTHR32278,PTHR32278:SF6					AT2G02360.1	AtPP2-B10,PP2-B10	phloem protein 2-B10
orange1.1g012276m.g	3560.36	-0.854954	0.0161496	0.16566	5008	3830	3297	5564	2234	1053	3987	3881	PF00450	PTHR11802,PTHR11802:SF29				GO:0006508,GO:0004185	AT5G09640.1	SCPL19,SNG2	serine carboxypeptidase-like 19
orange1.1g019948m.g	2762.82	0.330197	0.0162038	0.16609	2651	2113	2160	2524	2760	2376	3717	4230	PF00249	PTHR24078,PTHR24078:SF280					AT5G47390.1		myb-like transcription factor family protein
orange1.1g029220m.g	888.219	-0.392608	0.0162165	0.16609	1165	1217	800	762	655	620	946	1041	PF03703	PTHR35688,PTHR35688:SF2					AT1G14345.1		NAD(P)-linked oxidoreductase superfamily protein
orange1.1g047015m.g	889.373	0.606467	0.0162164	0.16609	751	673	493	812	962	1254	1057	1101		PTHR34055					AT3G57930.1
orange1.1g047264m.g	2292.29	-0.785846	0.0162716	0.166569	2767	3361	3266	1848	2262	1656	1304	1557	PF08246	PTHR12411,PTHR12411:SF353		3.4.22.25		GO:0008234	AT4G35350.1	XCP1	xylem cysteine peptidase 1
orange1.1g039373m.g	1489.39	0.989097	0.0162941	0.166713	1144	934	769	1022	1317	3275	1425	1783	PF05890	PTHR13028,PTHR13028:SF0	KOG3080		K14823		AT3G22660.1		rRNA processing protein-related
orange1.1g003625m.g	4180.03	-0.219367	0.0163713	0.167417	4611	4858	3984	3989	3963	2931	4476	4918	PF00637	PTHR12616				GO:0016192,GO:0006886	AT1G08190.1	ATVAM2,ATVPS41,VAM2,VPS41,ZIP2	vacuolar protein sorting 41
orange1.1g031375m.g	746.902	-0.26667	0.0163902	0.167438	882	935	679	679	661	582	790	806		PTHR34285,PTHR34285:SF1
orange1.1g041244m.g	1795.84	0.37402	0.0163849	0.167438	1556	1423	1470	1578	1634	1998	2492	2336	PF03081	PTHR12542,PTHR12542:SF29				GO:0006887,GO:0000145	AT5G58430.1	ATEXO70B1,EXO70B1	exocyst subunit exo70 family protein B1
orange1.1g032179m.g	335.444	-1.32651	0.0164225	0.167683	684	539	337	328	281	32	251	266		PTHR10992,PTHR10992:SF217					AT5G17780.2		alpha/beta-Hydrolases superfamily protein
orange1.1g007246m.g	995.251	0.355176	0.0164468	0.167845	947	936	732	777	907	1161	1220	1359		PTHR35694,PTHR35694:SF1					AT1G28530.2
orange1.1g003567m.g	457.348	0.435586	0.0164773	0.16807	452	363	361	330	495	552	572	542	PF13325	PTHR13233,PTHR13233:SF0					AT3G54350.2	emb1967	Forkhead-associated (FHA) domain-containing protein
orange1.1g029650m.g	1193.97	-0.597185	0.0165037	0.168253	1643	1592	1174	1192	990	1107	828	911	PF03110	PTHR31251,PTHR31251:SF9				GO:0005634,GO:0003677	AT3G60030.1	SPL12	squamosa promoter-binding protein-like 12
orange1.1g004795m.g	5479.54	0.747456	0.0165258	0.168275	4440	5001	3314	3218	6916	2897	9553	10655	PF02714,PF14703,PF13967	PTHR13018,PTHR13018:SF22				GO:0016020	AT1G30360.1	ERD4	Early-responsive to dehydration stress protein (ERD4)
orange1.1g021812m.g	193.66	0.629043	0.0165288	0.168275	141	175	136	138	249	117	288	364	PF12515			3.6.3.8		GO:0005516	AT1G27770.1	ACA1,PEA1	autoinhibited Ca2+-ATPase 1
orange1.1g037555m.g	321.681	0.507747	0.0165312	0.168275	276	265	256	230	283	438	383	456	PF00400	PTHR22847,PTHR22847:SF447				GO:0005515	AT1G49540.2	ELP2	elongator protein 2
orange1.1g006836m.g	1610.36	0.231321	0.0165441	0.168321	1557	1494	1302	1384	1511	1621	1865	2299	PF04055,PF00919	PTHR11918,PTHR11918:SF45		2.8.4.5		GO:0051536,GO:0003824,GO:0051539,GO:0009451	AT1G72090.1		Methylthiotransferase
orange1.1g017046m.g	2304.67	-0.41493	0.0166034	0.168765	2554	2544	2335	2729	1825	1274	2477	2920	PF07714	PTHR23257,PTHR23257:SF531		2.7.12.1		GO:0006468,GO:0004672	AT5G01850.1		Protein kinase superfamily protein
orange1.1g017778m.g	730.868	0.731052	0.0166047	0.168765	489	551	521	555	602	1252	915	928	PF06203	PTHR31874				GO:0005515	AT5G14370.1		CCT motif family protein
orange1.1g006944m.g	7615.61	-0.700172	0.0166259	0.168895	8640	10356	8678	8782	6817	2551	7977	7623	PF00642,PF12796	PTHR14493,PTHR14493:SF43	KOG1595			GO:0046872	AT2G41900.1		CCCH-type zinc finger protein with ARM repeat domain
orange1.1g034299m.g	947.992	0.61536	0.0166714	0.169215	745	792	636	726	897	1480	1061	1219	PF01423	PTHR15588,PTHR15588:SF9	KOG1784		K12627		AT1G65700.3		Small nuclear ribonucleoprotein family protein
orange1.1g036105m.g	87.6588	-1.0502	0.0166744	0.169215	137	129	130	64	92	26	72	47		PTHR11926,PTHR11926:SF214		2.4.1.195		GO:0016758,GO:0008152	AT1G24100.1	UGT74B1	UDP-glucosyl transferase 74B1
orange1.1g026294m.g	1603.29	0.596828	0.0167027	0.169415	1377	1399	1119	1065	1436	2451	1862	2125		PTHR36076					AT5G57230.1		Thioredoxin superfamily protein
orange1.1g037408m.g	19.7352	-1.19286	0.0167267	0.169573	32	27	26	22	15	2	21	14	NA
orange1.1g002790m.g	99.9969	0.966737	0.0167706	0.169775	74	57	54	76	64	195	124	156	PF13041,PF01535	PTHR24015,PTHR24015:SF617					AT1G17630.1		Pentatricopeptide repeat (PPR-like) superfamily protein
orange1.1g024960m.g	1783.93	3.14269	0.0167722	0.169775	496	353	197	374	4017	0	5930	4308	PF00917		KOG1987	3.4.19.12		GO:0005515	AT3G17380.1		TRAF-like family protein
orange1.1g041385m.g	80.1988	0.592166	0.0167612	0.169775	57	65	73	51	93	99	83	124	PF00646	PTHR32212				GO:0005515	AT1G13570.1		F-box/RNI-like superfamily protein
orange1.1g004045m.g	1418.33	1.27943	0.0167909	0.169878	1051	749	699	718	903	3958	1261	1640	PF00924	PTHR31618,PTHR31618:SF3				GO:0055085,GO:0016020	AT5G12080.2	ATMSL10,MSL10	mechanosensitive channel of small conductance-like 10
orange1.1g036279m.g	64.0668	-0.818732	0.0168369	0.170171	98	115	53	57	41	25	57	79	NA
orange1.1g043646m.g	17.0077	1.32302	0.0168313	0.170171	11	2	14	10	23	14	28	40	PF00266	PTHR11601,PTHR11601:SF24		2.8.1.7			AT1G08490.1	ATCPNIFS,ATNFS2,ATSUFS,CPNIFS,SUFS	chloroplastic NIFS-like cysteine desulfurase
orange1.1g013236m.g	526.879	0.86983	0.0168645	0.170363	403	342	277	419	473	1022	548	679	PF06870	PTHR14440	KOG4183		K03005	GO:0006351,GO:0005634,GO:0003899,GO:0003677	AT3G13940.1		DNA binding;DNA-directed RNA polymerases
orange1.1g003392m.g	7325.84	-0.176974	0.0168803	0.170436	8152	8354	6923	6736	6467	6213	7743	8309	PF01496	PTHR11629,PTHR11629:SF69			K02154	GO:0033179,GO:0015991,GO:0015078	AT4G39080.1	VHA-A3	vacuolar proton ATPase A3
orange1.1g010307m.g	2434.84	0.182732	0.01693	0.17069	2255	2400	2049	2122	2355	2343	3007	3128	PF08217	PTHR13056					AT1G80910.1		Protein of unknown function (DUF1712)
orange1.1g017106m.g	396.764	-0.512971	0.0169312	0.17069	426	529	463	386	373	322	286	358	PF08381	PTHR22870,PTHR22870:SF166					AT3G14000.2	ATBRXL2,BRX-LIKE2	DZC (Disease resistance/zinc finger/chromosome condensation-like region) domain containing protein
orange1.1g040908m.g	7296.88	-0.262768	0.0169193	0.17069	9378	7879	6516	7166	6327	5488	8178	7871	PF13855,PF07714,PF11721	PTHR27006,PTHR27006:SF11	KOG1187	2.7.11.1		GO:0005515,GO:0006468,GO:0004672	AT3G14840.2		Leucine-rich repeat transmembrane protein kinase
orange1.1g023897m.g	156.934	1.26049	0.0169425	0.170694	117	75	71	95	119	416	123	203	PF02153	PTHR11811,PTHR11811:SF32			K15227	GO:0055114,GO:0008977,GO:0006571,GO:0004665	AT5G34930.1		arogenate dehydrogenase
orange1.1g032079m.g	471.829	-1.00681	0.0169486	0.170694	731	683	500	542	368	83	427	499	PF14709						AT1G80650.1	RTL1	RNAse THREE-like protein 1
orange1.1g004533m.g	14.7549	1.20784	0.0169691	0.170758	8	7	7	12	14	30	17	22	PF02449,PF02140	PTHR23421,PTHR23421:SF75		3.2.1.23		GO:0009341,GO:0005975,GO:0004565,GO:0030246,GO:0004553	AT1G77410.1	BGAL16	beta-galactosidase 16
orange1.1g024901m.g	9832.89	-1.41189	0.0169721	0.170758	12030	18556	15429	9431	9442	841	6744	5796	PF00067	PTHR24298,PTHR24298:SF121		1.14.13.152		GO:0055114,GO:0020037,GO:0016705,GO:0005506	AT2G45570.1	CYP76C2	cytochrome P450, family 76, subfamily C, polypeptide 2
orange1.1g007192m.g	1416.78	1.08428	0.016981	0.170761	1038	765	813	892	1017	3391	1423	1736	PF00920	PTHR21000,PTHR21000:SF5		4.2.1.9		GO:0008152,GO:0003824	AT3G23940.1		dehydratase family
orange1.1g043049m.g	900.275	0.568011	0.0170285	0.171152	734	839	617	628	849	1331	1024	1184	PF05340	PTHR31659,PTHR31659:SF0					AT5G58930.1		Protein of unknown function (DUF740)
orange1.1g027352m.g	574.357	-1.06697	0.0170419	0.171201	922	729	740	626	409	89	555	586		PTHR34574,PTHR34574:SF2					AT4G38810.2		Calcium-binding EF-hand family protein
orange1.1g031429m.g	126.995	0.93253	0.017136	0.172059	101	79	64	94	99	254	140	177	PF03918	PTHR30009			K02200		AT1G15220.1	ATCCMH,CCMH	cytochrome c biogenesis protein family
orange1.1g045303m.g	389.864	-0.6421	0.017195	0.172565	529	501	445	372	343	146	356	470	PF00931	PTHR23155,PTHR23155:SF563	KOG4658			GO:0043531	AT3G14460.1		LRR and NB-ARC domains-containing disease resistance protein
orange1.1g013259m.g	132.349	0.492344	0.0172069	0.172598	132	104	99	91	150	160	172	154	PF03372	PTHR12121,PTHR12121:SF44	KOG2338				AT5G54130.2		Calcium-binding endonuclease/exonuclease/phosphatase family
orange1.1g010388m.g	942.513	1.19063	0.0172434	0.172876	771	399	483	570	1734	289	1518	2206	PF00067	PTHR24298,PTHR24298:SF51		1.14.13.21		GO:0055114,GO:0020037,GO:0016705,GO:0005506	AT5G07990.1	CYP75B1,D501,TT7	Cytochrome P450 superfamily protein
orange1.1g016909m.g	1367.19	-0.485174	0.0172859	0.173191	2121	1655	1199	1266	1026	775	1475	1609	PF00676	PTHR11516,PTHR11516:SF33		1.2.4.4		GO:0016624,GO:0008152	AT5G09300.1		Thiamin diphosphate-binding fold (THDP-binding) superfamily protein
orange1.1g018158m.g	1261.65	-0.508244	0.0173132	0.173191	1493	1854	1423	1001	1214	868	1042	1195	PF00107,PF08240	PTHR11695,PTHR11695:SF556	KOG0023		K00083	GO:0055114,GO:0016491,GO:0008270	AT4G39330.1	ATCAD9,CAD9	cinnamyl alcohol dehydrogenase 9
orange1.1g025608m.g	105.387	0.73795	0.0173175	0.173191	45	78	88	90	136	125	118	167	PF01485	PTHR11685,PTHR11685:SF149			K11975	GO:0016567,GO:0004842	AT3G53690.1		RING/U-box superfamily protein
orange1.1g042265m.g	62.6336	1.2755	0.0173182	0.173191	43	35	20	44	51	161	64	69	PF12854,PF01535	PTHR24015,PTHR24015:SF305					AT5G61800.1		Pentatricopeptide repeat (PPR) superfamily protein
orange1.1g043888m.g	45.74	0.879063	0.0173174	0.173191	45	21	23	36	37	55	61	101	PF09279,PF00388	PTHR10336,PTHR10336:SF101		3.1.4.11	K05857	GO:0035556	AT2G40116.1		Phosphoinositide-specific phospholipase C family protein
orange1.1g020436m.g	2191.24	-0.253057	0.017337	0.173292	2316	2808	2091	2040	1845	1650	2472	2455	PF00403	PTHR10003,PTHR10003:SF27	KOG1603			GO:0046872,GO:0030001,GO:0016532,GO:0005507	AT1G12520.1	ATCCS,CCS	copper chaperone for SOD1
[truncated: 21,453 more rows]

## Sheet: Stage T3 (Leaf emergence stage)
		Stage T3 (Leaf emergence stage)
RNAseq analysis based on the Citrus sinenesis genome (from JGI database)
The total genes with padj<=0.01: 151
The total genes with padj<=0.05: 336
					Control(mapped reads)				Treatment (mapped reads)
GeneID	BaseMean	log2FoldChange	p_value	p_adj	1-HLY1-V1-V2	2-HLY2-V1-V2	3-HLY3-V1-V2	4-HLY4-V1-V2	5-HLB1-V1-V2	6-HLB1-V1-V2	7-HLB1-V1-V2	8-HLB1-V1-V2	PFAM_ID	Panther_ID	KOG_ID	KEGG_search	KEGG_Orthology	Gene_GO_term	Arabidopsis_ID	Arabidopsis_symbol	Arabidopsis_def
orange1.1g021008m.g	1717.17	2.17536	5.59746e-25	1.09772e-20	649	657	773	545	2544	2724	3813	2080	PF03059	PTHR32266,PTHR32266:SF12		2.5.1.43	K05953	GO:0030418,GO:0030410	AT1G56430.1	ATNAS4,NAS4	nicotianamine synthase 4
orange1.1g008315m.g	258.472	1.82072	7.41502e-17	7.27079e-13	80	133	148	123	451	334	447	358	PF01370,PF03015	PTHR11011,PTHR11011:SF40	KOG1221	1.2.1.84	K13356	GO:0050662,GO:0003824,GO:0080019	AT4G33790.1	CER4,FAR3,G7	Jojoba acyl CoA reductase-related male sterility protein
orange1.1g007932m.g	4670.2	2.09712	1.15541e-15	5.6647e-12	1089	2030	2109	2296	8904	6504	7198	7014	PF00854	PTHR11654,PTHR11654:SF155			K14638	GO:0016020,GO:0006810,GO:0005215	AT2G40460.1		Major facilitator superfamily protein
orange1.1g012100m.g	281.127	1.82948	1.13817e-15	5.6647e-12	153	99	138	126	587	404	422	340	PF00067	PTHR24286,PTHR24286:SF11	KOG0157			GO:0055114,GO:0020037,GO:0016705,GO:0005506	AT1G12740.1	CYP87A2	cytochrome P450, family 87, subfamily A, polypeptide 2
orange1.1g042594m.g	92.501	4.40006	1.486e-14	5.8284e-11	2	17	10	7	303	107	295	69	NA
orange1.1g025320m.g	261.548	1.862	5.35077e-14	1.7489e-10	106	139	89	140	615	334	380	326		PTHR31874,PTHR31874:SF9					AT1G07050.1		CCT motif family protein
orange1.1g042461m.g	518.499	1.45547	7.94267e-14	2.22519e-10	192	299	371	316	1008	597	905	574	PF00668	PTHR31625,PTHR31625:SF5		2.3.1.115			AT3G29635.1		HXXXD-type acyl-transferase family protein
orange1.1g022473m.g	101.633	2.42208	2.90285e-13	7.11598e-10	41	36	35	22	273	143	134	139		PTHR31348,PTHR31348:SF3					AT3G63060.1	EDL3	EID1-like 3
orange1.1g017684m.g	1479.1	2.18997	7.34036e-13	1.59947e-09	743	455	460	548	4023	1860	1988	1965	PF00657	PTHR22835,PTHR22835:SF160		3.1.1.3		GO:0016788	AT5G33370.1		GDSL-like Lipase/Acylhydrolase superfamily protein
orange1.1g043343m.g	598.283	2.4344	1.26552e-12	2.4818e-09	147	182	198	261	1565	970	582	866	PF01190	PTHR23201,PTHR23201:SF16					AT4G38770.1	ATPRP4,PRP4	proline-rich protein 4
orange1.1g014759m.g	5531.5	2.72102	3.11716e-11	5.55734e-08	1580	2530	1181	849	11506	6215	18101	4984	PF02535	PTHR11040,PTHR11040:SF52	KOG1558			GO:0055085,GO:0046873,GO:0030001,GO:0016020	AT1G10970.1	ATZIP4,ZIP4	zinc transporter 4 precursor
orange1.1g048132m.g	398.946	2.55227	3.5899e-11	5.8668e-08	70	76	206	144	600	589	798	652							AT3G50610.1
orange1.1g018590m.g	1733.83	1.46131	8.76968e-11	1.22844e-07	891	981	1000	1017	3267	2304	1989	2364	PF00657	PTHR22835,PTHR22835:SF229		3.1.1.3		GO:0016788	AT2G04570.1		GDSL-like Lipase/Acylhydrolase superfamily protein
orange1.1g020436m.g	1168.76	-0.936911	8.18998e-11	1.22844e-07	1617	1612	1773	1458	904	630	1031	651	PF00403	PTHR10003,PTHR10003:SF27	KOG1603			GO:0046872,GO:0030001,GO:0016532,GO:0005507	AT1G12520.1	ATCCS,CCS	copper chaperone for SOD1
orange1.1g043037m.g	842.204	1.92459	2.70764e-10	3.53997e-07	495	455	283	230	1791	1167	1645	857	NA
orange1.1g020187m.g	1377.87	2.9044	3.18223e-10	3.90042e-07	500	518	173	156	2385	1973	3022	2183	PF00187,PF00182	PTHR22595,PTHR22595:SF34	KOG4742	3.2.1.14	K01183	GO:0008061,GO:0016998,GO:0006032,GO:0004568	AT3G12500.1	ATHCHIB,B-CHI,CHI-B,HCHIB,PR-3,PR3	basic chitinase
orange1.1g009917m.g	376.226	1.45717	3.4354e-10	3.96304e-07	123	234	258	240	706	471	585	444	PF13738	PTHR23023,PTHR23023:SF126		1.14.13.8			AT1G19250.1	FMO1	flavin-dependent monooxygenase 1
orange1.1g010334m.g	1289.05	1.05113	3.9276e-10	4.27912e-07	758	839	1057	892	2581	1372	1710	1373	PF00067	PTHR24298,PTHR24298:SF178	KOG0156	1.14.13.121		GO:0055114,GO:0020037,GO:0016705,GO:0005506	AT3G26300.1	CYP71B34	cytochrome P450, family 71, subfamily B, polypeptide 34
orange1.1g024380m.g	97885.7	1.96387	4.41454e-10	4.5565e-07	22929	47616	45296	54081	251353	146999	117005	113555	PF00139	PTHR27007,PTHR27007:SF44				GO:0030246	AT5G03140.1		Concanavalin A-like lectin protein kinase family protein
orange1.1g043892m.g	226.578	5.10207	4.97307e-10	4.87635e-07	32	14	6	0	334	379	575	416	PF00067	PTHR24286,PTHR24286:SF76			K01723	GO:0055114,GO:0020037,GO:0016705,GO:0005506	AT5G42650.1	AOS,CYP74A,DDE2	allene oxide synthase
[truncated: 23,152 more rows]
